# Supplementary material for: Genome-wide association studies for identification of stripe rust resistance loci in diverse wheat genotypes
Source: Front Plant Sci. 2025 Dec 9;16:1687331. doi: 10.3389/fpls.2025.1687331 (PMC12746750; doi:10.3389/fpls.2025.1687331)
Supplement: Supplementary file 3 [file Table2.xlsx]

## Sheet: Sheet1
Supplemetary Table -III List of Colocalized QTLs along with identified MTAs
DArTID	SNP_name	SNP Category	Variant	chr	pos	P value	−log₁₀(p)	LD Range		r²/PVE	Colocalized QTLs	Associated marker	Reference
TaDArTAG000018	Glu-B3fg_SNP	1_gene-based	-:T>C	chr1B	5687022	0.00044683	3.34986	1.87142	9.50262	0.0014191	QYr.cim-1BS	4991863|F|0–7:C>A—1043386|F|0–14:A>G	Zhang et al. 2022
TaDArTAG000073	TaFT3-D1	1_gene-based	-:G>A	chr1D	430467914	0.000413268	3.38377	426.652	434.284	0.00310549
TaDArTAG000166	ALPb4A_773_SNP	1_gene-based	-:A>G	chr4A	718033955	1.07e-08	7.97122	714.218	721.85	0.00865853
TaDArTAG000206	S1A_500074551	2_QTL	-:T>C	chr1A	500074551	5.99e-05	4.22279	496.259	503.89	0.00339159
TaDArTAG000523	RAC875_rep_c116263_97	3_QC	-:T>C	chr2B	775169886	6.15e-11	10.2112	771.354	778.985	0.00954385	QYrAvS.wgp-2BS	IWB13249—IWB11101	Christiansen et al. 2006, Liu et al. 2020b
TaDArTAG001133	S1D_30446693	4_genome-wide	-:A>C	chr1D	30446693	3.15e-06	5.50197	26.6311	34.2623	0.00476879
TaDArTAG001742	S2B_494862155	4_genome-wide	-:G>A	chr2B	494862155	0.000603775	3.21912	491.047	498.678	0.00226081
TaDArTAG001883	S2B_716120567	4_genome-wide	-:A>G	chr2B	716120567	0.000891955	3.04966	712.305	719.936	0.00194858	QYraq.cau-2B,QYrns.orz-2BL	Xwmc175—Xwmc332,408290—wPt-0950	Guo et al. 2008, Vazquez et al. 2015
TaDArTAG001891	S2B_717627572	4_genome-wide	-:G>T	chr2B	717627572	5.44e-10	6.17538	713.812	721.443	0.00577215	QYraq.cau-2B,QYrns.orz-2BL	Xwmc175—Xwmc332,408290—wPt-0950	Guo et al. 2008, Vazquez et al. 2015
TaDArTAG002689	S3B_629591171	4_genome-wide	-:T>C	chr3B	629591171	9.8e-05	4.00877	625.776	633.407	0.00396418
TaDArTAG003336	S5A_466029658	4_genome-wide	-:C>T	chr5A	466029658	1.86e-05	4.72967	462.214	469.845	0.00333563	QYr.hebau-5AL	AX-109446853—AX-111495975	Gebrewahid et al. 2020a
TaDArTAG003386	S5A_51793323	4_genome-wide	-:A>G	chr5A	51793323	0.000210781	3.62805	47.9777	55.6089	0.00273099
TaDArTAG004338	S6B_229054418	4_genome-wide	-:A>C	chr6B	229054418	5.14e-05	4.28875	225.239	232.87	0.00160187
TaDArTAG004411	S6B_476413707	4_genome-wide	-:G>C	chr6B	476413707	1.69e-06	5.77333	472.598	480.229	0.00597357
TaDArTAG004467	S6B_572495855	4_genome-wide	-:T>C	chr6B	572495855	0.000242687	3.61495	568.68	576.311	0.0028215
TaDArTAG006173	D_contig17313_245	4_genome-wide	-:A>C	chr2D	9344681	0.000192511	3.71554	5.52908	13.1603	0.0035561
TaDArTAG006874	tplb0026o20_691	4_genome-wide	-:A>G	chr6A	606964649	0.000479772	3.31897	603.149	610.78	0.00278239	QYr.ufs-6A	wpt5550—psp3152	Prins et al. 2011
TaDArTAG006947	Tdurum_contig4592_327	4_genome-wide	-:A>G	chr6B	462636823	2.04e-07	6.6907	458.821	466.452	0.0069291	QYr.nwafu-6BL, QYr.inra-6B	IWB71602—IWB55937, Xcdo270—Xgwm193	Wu et al. 2018, Dedryver et al. 2009
TaDArTAG007213	BS00023166_51	4_genome-wide	-:A>C	chr7B	701212586	9.07e-05	4.04238	697.397	705.028	0.00400191
TaDArTAG007331	S7A_567030080	2_QTL	-:A>C	chr7A	567030080	6.48e-07	6.18859	563.214	570.846	0.00595239
TaDArTAG007561	chr3B:830369163-830369463:chr3B_830369313	5_1kEC_other	-:C>G	chr3B	830369313	0.000152619	3.81639	826.554	834.185	0.00361253
TaDArTAG007622	chr4A:684967401-684967701:chr4A_684967551	5_1kEC_tri	-:C>G	chr4A	684967551	0.000416376	3.38051	681.152	688.783	0.00306628	QYr.sgi-4A.1	Xbarc78—Xwmc219	Agenbag et al. 2014
TaDArTAG007677	chr4D:26481348-26481648:chr4D_26481498	5_90K_gap1	-:C>T	chr4D	26481498	0.000786211	3.10446	22.6659	30.2971	0.00200099
TaDArTAG007769	chr6A:373995587-373995887:chr6A_373995737	5_90K_gap1	-:T>G	chr6A	373995737	8.22e-07	6.08516	370.18	377.811	0.00570566	YrP10090	AX-111103596—AX-110585473	Liu et al. 2021b
TaDArTAG009232	AX-94593432	6_35K	-:C>T	chr5D	219524826	4.68e-13	12.3299	215.709	223.34	0.0135794
TaDArTAG009350	AX-94979699	6_35K	-:G>T	chr6A	5221698	0.000653068	3.18504	1.4061	9.0373	0.00299577	QYr.uga-6AS	wPt-671561—wPt-7840	Hao et al. 2011
TaDArTAG005805	BS00066305_51	4_genome-wide	-:A>G	chr1B	676201156	2e-13	12.6985	672.386	680.017	0.010949	QYr.sicau-1B.3	AX-108726041—AX-111548801	Ma et al. 2019
											QYrPI181410.wgp-1BL	IWB6507—IWB72918	Liu et al. 2020b
											Qyr.gaas.1B.1	AX-108745931—AX-108726041	Cheng et al. 2022
											QYr.crc-1BL	Bobwhite_c8293_236—CsLV46	Rosa et al. 2019
											QYr.spa-1B	CAP7_rep_c6352_375—wsnp_Ex_c38849_46284348	Bokore et al. 2017
											QYrsn.nwafu-1BL	AX-108745708—AX-110483673	Huang et al. 2021
											QYr.sicau-1BL	AX-111056129—AX-108839316	Wang et al. 2022a
											QYrdr.wgp-1BL.2	IWA3893—Xgwm259	Hou et al. 2015
											QYrsk.wgp-1BL	IWB14436—IWB34471	Liu et al. 2019
											QYrsv.swust-1BL.2	IWB5732—IWB9706	Zhou et al. 2021b
											QYr.cim-1BL	wPt-1770—csLV46G22	Calvo-Salazar et al. 2015
