# Supplementary material for: Genome-wide association studies for identification of stripe rust resistance loci in diverse wheat genotypes
Source: Front Plant Sci. 2025 Dec 9;16:1687331. doi: 10.3389/fpls.2025.1687331 (PMC12746750; doi:10.3389/fpls.2025.1687331)
Supplement: Supplementary file 4 [file Table3.xlsx]

## Sheet: TaDArTAG000018
Supplementary Table-IV List of Candidate identified with in the LD with markers
Gene stable ID	Transcript stable ID	Interpro ID	Interpro Short Description	Interpro Description	Interpro start	Interpro end	Gene start (bp)	Gene end (bp)	Transcript start (bp)	Transcript end (bp)
TraesCS1B03G0005800	TraesCS1B03G0005800.1	IPR002182	NB-ARC	NB-ARC	190	425	1923843	1927998	1923843	1927998
TraesCS1B03G0005800	TraesCS1B03G0005800.1	IPR032675	LRR_dom_sf	Leucine-rich repeat domain superfamily	527	910	1923843	1927998	1923843	1927998
TraesCS1B03G0005800	TraesCS1B03G0005800.1	IPR041118	Rx_N	Disease resistance, N-terminal	5	89	1923843	1927998	1923843	1927998
TraesCS1B03G0006100	TraesCS1B03G0006100.1	IPR032675	LRR_dom_sf	Leucine-rich repeat domain superfamily	126	497	1955887	1957879	1955887	1957879
TraesCS1B03G0006200	TraesCS1B03G0006200.1	IPR002182	NB-ARC	NB-ARC	219	416	2028942	2032657	2028942	2032657
TraesCS1B03G0006500	TraesCS1B03G0006500.1	IPR008271	Ser/Thr_kinase_AS	Serine/threonine-protein kinase, active site	168	180	2078159	2090731	2078159	2090731
TraesCS1B03G0006500	TraesCS1B03G0006500.1	IPR011009	Kinase-like_dom_sf	Protein kinase-like domain superfamily	23	304	2078159	2090731	2078159	2090731
TraesCS1B03G0006500	TraesCS1B03G0006500.1	IPR017441	Protein_kinase_ATP_BS	Protein kinase, ATP binding site	44	65	2078159	2090731	2078159	2090731
TraesCS1B03G0006500	TraesCS1B03G0006500.1	IPR032675	LRR_dom_sf	Leucine-rich repeat domain superfamily	451	825	2078159	2090731	2078159	2090731
TraesCS1B03G0006600	TraesCS1B03G0006600.1	IPR032675	LRR_dom_sf	Leucine-rich repeat domain superfamily	28	338	2100932	2113189	2100932	2113189
TraesCS1B03G0006700	TraesCS1B03G0006700.1	IPR008271	Ser/Thr_kinase_AS	Serine/threonine-protein kinase, active site	168	180	2125041	2136120	2125041	2136120
TraesCS1B03G0006700	TraesCS1B03G0006700.1	IPR011009	Kinase-like_dom_sf	Protein kinase-like domain superfamily	23	304	2125041	2136120	2125041	2136120
TraesCS1B03G0006700	TraesCS1B03G0006700.1	IPR017441	Protein_kinase_ATP_BS	Protein kinase, ATP binding site	44	65	2125041	2136120	2125041	2136120
TraesCS1B03G0006700	TraesCS1B03G0006700.1	IPR032675	LRR_dom_sf	Leucine-rich repeat domain superfamily	450	822	2125041	2136120	2125041	2136120
TraesCS1B03G0006800	TraesCS1B03G0006800.1	IPR013083	Znf_RING/FYVE/PHD	Zinc finger, RING/FYVE/PHD-type	20	79	2142910	2143779	2142910	2143779
TraesCS1B03G0007200	TraesCS1B03G0007200.2	IPR032675	LRR_dom_sf	Leucine-rich repeat domain superfamily	513	865	2252792	2256718	2252792	2256718
TraesCS1B03G0008000	TraesCS1B03G0008000.3	IPR008271	Ser/Thr_kinase_AS	Serine/threonine-protein kinase, active site	168	180	2327143	2333719	2327143	2333719
TraesCS1B03G0008000	TraesCS1B03G0008000.3	IPR011009	Kinase-like_dom_sf	Protein kinase-like domain superfamily	23	257	2327143	2333719	2327143	2333719
TraesCS1B03G0008000	TraesCS1B03G0008000.2	IPR011009	Kinase-like_dom_sf	Protein kinase-like domain superfamily	2	127	2327143	2333719	2327143	2332567
TraesCS1B03G0008000	TraesCS1B03G0008000.2	IPR032675	LRR_dom_sf	Leucine-rich repeat domain superfamily	203	476	2327143	2333719	2327143	2332567
TraesCS1B03G0008600	TraesCS1B03G0008600.1	IPR008271	Ser/Thr_kinase_AS	Serine/threonine-protein kinase, active site	560	572	2380688	2383732	2380688	2383732
TraesCS1B03G0008600	TraesCS1B03G0008600.1	IPR011009	Kinase-like_dom_sf	Protein kinase-like domain superfamily	442	706	2380688	2383732	2380688	2383732
TraesCS1B03G0008600	TraesCS1B03G0008600.1	IPR017441	Protein_kinase_ATP_BS	Protein kinase, ATP binding site	446	468	2380688	2383732	2380688	2383732
TraesCS1B03G0008600	TraesCS1B03G0008600.1	IPR045274	WAK-like	Receptor-like kinase WAK-like	32	705	2380688	2383732	2380688	2383732
TraesCS1B03G0009700	TraesCS1B03G0009700.1	IPR002182	NB-ARC	NB-ARC	398	598	2931085	2935423	2931085	2935423
TraesCS1B03G0009700	TraesCS1B03G0009700.1	IPR032675	LRR_dom_sf	Leucine-rich repeat domain superfamily	739	1105	2931085	2935423	2931085	2935423
TraesCS1B03G0009800	TraesCS1B03G0009800.1	IPR001611	Leu-rich_rpt	Leucine-rich repeat	127	149	3094767	3097318	3094767	3097318
TraesCS1B03G0009800	TraesCS1B03G0009800.1	IPR003591	Leu-rich_rpt_typical-subtyp	Leucine-rich repeat, typical subtype	392	417	3094767	3097318	3094767	3097318
TraesCS1B03G0009800	TraesCS1B03G0009800.1	IPR008271	Ser/Thr_kinase_AS	Serine/threonine-protein kinase, active site	644	656	3094767	3097318	3094767	3097318
TraesCS1B03G0009800	TraesCS1B03G0009800.1	IPR011009	Kinase-like_dom_sf	Protein kinase-like domain superfamily	491	802	3094767	3097318	3094767	3097318
TraesCS1B03G0009800	TraesCS1B03G0009800.1	IPR017441	Protein_kinase_ATP_BS	Protein kinase, ATP binding site	519	542	3094767	3097318	3094767	3097318
TraesCS1B03G0009800	TraesCS1B03G0009800.1	IPR032675	LRR_dom_sf	Leucine-rich repeat domain superfamily	1	113	3094767	3097318	3094767	3097318
TraesCS1B03G0010300	TraesCS1B03G0010300.1	IPR001611	Leu-rich_rpt	Leucine-rich repeat	836	857	3343692	3346966	3343692	3346966
TraesCS1B03G0010300	TraesCS1B03G0010300.1	IPR003591	Leu-rich_rpt_typical-subtyp	Leucine-rich repeat, typical subtype	118	145	3343692	3346966	3343692	3346966
TraesCS1B03G0010300	TraesCS1B03G0010300.1	IPR013210	LRR_N_plant-typ	Leucine-rich repeat-containing N-terminal, plant-type	39	75	3343692	3346966	3343692	3346966
TraesCS1B03G0010300	TraesCS1B03G0010300.1	IPR032675	LRR_dom_sf	Leucine-rich repeat domain superfamily	523	915	3343692	3346966	3343692	3346966
TraesCS1B03G0013600	TraesCS1B03G0013600.1	IPR002182	NB-ARC	NB-ARC	475	710	4115135	4122936	4115135	4122936
TraesCS1B03G0013600	TraesCS1B03G0013600.1	IPR032675	LRR_dom_sf	Leucine-rich repeat domain superfamily	841	1204	4115135	4122936	4115135	4122936
TraesCS1B03G0013700	TraesCS1B03G0013700.1	IPR006553	Leu-rich_rpt_Cys-con_subtyp	Leucine-rich repeat, cysteine-containing subtype	325	350	4127051	4129028	4127051	4129028
TraesCS1B03G0013700	TraesCS1B03G0013700.1	IPR032675	LRR_dom_sf	Leucine-rich repeat domain superfamily	107	205	4127051	4129028	4127051	4129028
TraesCS1B03G0013700	TraesCS1B03G0013700.1	IPR032675	LRR_dom_sf	Leucine-rich repeat domain superfamily	235	461	4127051	4129028	4127051	4129028
TraesCS1B03G0013800	TraesCS1B03G0013800.1	IPR001611	Leu-rich_rpt	Leucine-rich repeat	118	139	4133585	4137066	4133585	4137066
TraesCS1B03G0013800	TraesCS1B03G0013800.1	IPR003591	Leu-rich_rpt_typical-subtyp	Leucine-rich repeat, typical subtype	278	302	4133585	4137066	4133585	4137066
TraesCS1B03G0013800	TraesCS1B03G0013800.1	IPR011009	Kinase-like_dom_sf	Protein kinase-like domain superfamily	428	705	4133585	4137066	4133585	4137066
TraesCS1B03G0013800	TraesCS1B03G0013800.1	IPR013210	LRR_N_plant-typ	Leucine-rich repeat-containing N-terminal, plant-type	47	81	4133585	4137066	4133585	4137066
TraesCS1B03G0013800	TraesCS1B03G0013800.1	IPR032675	LRR_dom_sf	Leucine-rich repeat domain superfamily	41	197	4133585	4137066	4133585	4137066
TraesCS1B03G0013800	TraesCS1B03G0013800.1	IPR051420	Ser_Thr_Kinases_DiverseReg	Ser/Thr Protein Kinases with Diverse Regulatory Roles	243	706	4133585	4137066	4133585	4137066
TraesCS1B03G0014000	TraesCS1B03G0014000.1	IPR001611	Leu-rich_rpt	Leucine-rich repeat	2	24	4143564	4145402	4143564	4145402
TraesCS1B03G0014000	TraesCS1B03G0014000.1	IPR003591	Leu-rich_rpt_typical-subtyp	Leucine-rich repeat, typical subtype	289	312	4143564	4145402	4143564	4145402
TraesCS1B03G0014000	TraesCS1B03G0014000.1	IPR011009	Kinase-like_dom_sf	Protein kinase-like domain superfamily	423	609	4143564	4145402	4143564	4145402
TraesCS1B03G0014000	TraesCS1B03G0014000.1	IPR032675	LRR_dom_sf	Leucine-rich repeat domain superfamily	1	363	4143564	4145402	4143564	4145402
TraesCS1B03G0014100	TraesCS1B03G0014100.1	IPR001611	Leu-rich_rpt	Leucine-rich repeat	143	164	4155606	4159084	4155606	4159084
TraesCS1B03G0014100	TraesCS1B03G0014100.1	IPR003591	Leu-rich_rpt_typical-subtyp	Leucine-rich repeat, typical subtype	717	740	4155606	4159084	4155606	4159084
TraesCS1B03G0014100	TraesCS1B03G0014100.1	IPR011009	Kinase-like_dom_sf	Protein kinase-like domain superfamily	826	1107	4155606	4159084	4155606	4159084
TraesCS1B03G0014100	TraesCS1B03G0014100.1	IPR013210	LRR_N_plant-typ	Leucine-rich repeat-containing N-terminal, plant-type	49	82	4155606	4159084	4155606	4159084
TraesCS1B03G0014100	TraesCS1B03G0014100.1	IPR017441	Protein_kinase_ATP_BS	Protein kinase, ATP binding site	848	871	4155606	4159084	4155606	4159084
TraesCS1B03G0014100	TraesCS1B03G0014100.1	IPR025875	Leu-rich_rpt_4	Leucine rich repeat 4	358	394	4155606	4159084	4155606	4159084
TraesCS1B03G0014100	TraesCS1B03G0014100.1	IPR032675	LRR_dom_sf	Leucine-rich repeat domain superfamily	42	199	4155606	4159084	4155606	4159084
TraesCS1B03G0014100	TraesCS1B03G0014100.1	IPR051564	LRR_receptor-like_kinase	Leucine-rich repeat receptor-like kinase	524	1108	4155606	4159084	4155606	4159084
TraesCS1B03G0014300	TraesCS1B03G0014300.2	IPR002182	NB-ARC	NB-ARC	228	352	4243347	4262131	4243347	4262131
TraesCS1B03G0014300	TraesCS1B03G0014300.2	IPR002182	NB-ARC	NB-ARC	1096	1303	4243347	4262131	4243347	4262131
TraesCS1B03G0014300	TraesCS1B03G0014300.2	IPR032675	LRR_dom_sf	Leucine-rich repeat domain superfamily	1448	1904	4243347	4262131	4243347	4262131
TraesCS1B03G0014300	TraesCS1B03G0014300.2	IPR041118	Rx_N	Disease resistance, N-terminal	12	92	4243347	4262131	4243347	4262131
TraesCS1B03G0014300	TraesCS1B03G0014300.1	IPR002182	NB-ARC	NB-ARC	1097	1304	4243347	4262131	4243347	4262131
TraesCS1B03G0014300	TraesCS1B03G0014300.1	IPR032675	LRR_dom_sf	Leucine-rich repeat domain superfamily	1449	1905	4243347	4262131	4243347	4262131
TraesCS1B03G0014300	TraesCS1B03G0014300.1	IPR041118	Rx_N	Disease resistance, N-terminal	12	92	4243347	4262131	4243347	4262131
TraesCS1B03G0014700	TraesCS1B03G0014700.1	IPR001611	Leu-rich_rpt	Leucine-rich repeat	2	23	4286188	4287595	4286188	4287595
TraesCS1B03G0014700	TraesCS1B03G0014700.1	IPR011009	Kinase-like_dom_sf	Protein kinase-like domain superfamily	134	390	4286188	4287595	4286188	4287595
TraesCS1B03G0014700	TraesCS1B03G0014700.1	IPR017441	Protein_kinase_ATP_BS	Protein kinase, ATP binding site	155	178	4286188	4287595	4286188	4287595
TraesCS1B03G0014700	TraesCS1B03G0014700.1	IPR032675	LRR_dom_sf	Leucine-rich repeat domain superfamily	1	72	4286188	4287595	4286188	4287595
TraesCS1B03G0014700	TraesCS1B03G0014700.1	IPR051420	Ser_Thr_Kinases_DiverseReg	Ser/Thr Protein Kinases with Diverse Regulatory Roles	2	391	4286188	4287595	4286188	4287595
TraesCS1B03G0014800	TraesCS1B03G0014800.1	IPR001611	Leu-rich_rpt	Leucine-rich repeat	126	150	4297718	4300858	4297718	4300858
TraesCS1B03G0014800	TraesCS1B03G0014800.1	IPR001810	F-box_dom	F-box domain	33	66	4297718	4300858	4297718	4300858
TraesCS1B03G0014800	TraesCS1B03G0014800.1	IPR006553	Leu-rich_rpt_Cys-con_subtyp	Leucine-rich repeat, cysteine-containing subtype	127	151	4297718	4300858	4297718	4300858
TraesCS1B03G0014800	TraesCS1B03G0014800.1	IPR032675	LRR_dom_sf	Leucine-rich repeat domain superfamily	198	505	4297718	4300858	4297718	4300858
TraesCS1B03G0015000	TraesCS1B03G0015000.1	IPR001611	Leu-rich_rpt	Leucine-rich repeat	113	137	4331657	4334956	4331657	4334956
TraesCS1B03G0015000	TraesCS1B03G0015000.1	IPR001611	Leu-rich_rpt	Leucine-rich repeat	409	432	4331657	4334956	4331657	4334956
TraesCS1B03G0015000	TraesCS1B03G0015000.1	IPR001810	F-box_dom	F-box domain	20	53	4331657	4334956	4331657	4334956
TraesCS1B03G0015000	TraesCS1B03G0015000.1	IPR006553	Leu-rich_rpt_Cys-con_subtyp	Leucine-rich repeat, cysteine-containing subtype	114	138	4331657	4334956	4331657	4334956
TraesCS1B03G0015000	TraesCS1B03G0015000.1	IPR032675	LRR_dom_sf	Leucine-rich repeat domain superfamily	185	469	4331657	4334956	4331657	4334956
TraesCS1B03G0015100	TraesCS1B03G0015100.1	IPR013210	LRR_N_plant-typ	Leucine-rich repeat-containing N-terminal, plant-type	48	81	4338844	4342938	4338844	4339473
TraesCS1B03G0015100	TraesCS1B03G0015100.1	IPR032675	LRR_dom_sf	Leucine-rich repeat domain superfamily	44	139	4338844	4342938	4338844	4339473
TraesCS1B03G0015100	TraesCS1B03G0015100.2	IPR001611	Leu-rich_rpt	Leucine-rich repeat	213	235	4338844	4342938	4338844	4342938
TraesCS1B03G0015100	TraesCS1B03G0015100.2	IPR003591	Leu-rich_rpt_typical-subtyp	Leucine-rich repeat, typical subtype	716	739	4338844	4342938	4338844	4342938
TraesCS1B03G0015100	TraesCS1B03G0015100.2	IPR011009	Kinase-like_dom_sf	Protein kinase-like domain superfamily	827	1107	4338844	4342938	4338844	4342938
TraesCS1B03G0015100	TraesCS1B03G0015100.2	IPR013210	LRR_N_plant-typ	Leucine-rich repeat-containing N-terminal, plant-type	48	81	4338844	4342938	4338844	4342938
TraesCS1B03G0015100	TraesCS1B03G0015100.2	IPR017441	Protein_kinase_ATP_BS	Protein kinase, ATP binding site	847	870	4338844	4342938	4338844	4342938
TraesCS1B03G0015100	TraesCS1B03G0015100.2	IPR032675	LRR_dom_sf	Leucine-rich repeat domain superfamily	43	202	4338844	4342938	4338844	4342938
TraesCS1B03G0015800	TraesCS1B03G0015800.1	IPR001841	Znf_RING	Zinc finger, RING-type	326	382	4527377	4530535	4527377	4530535
TraesCS1B03G0015800	TraesCS1B03G0015800.1	IPR013083	Znf_RING/FYVE/PHD	Zinc finger, RING/FYVE/PHD-type	311	436	4527377	4530535	4527377	4530535
TraesCS1B03G0015800	TraesCS1B03G0015800.1	IPR017907	Znf_RING_CS	Zinc finger, RING-type, conserved site	341	350	4527377	4530535	4527377	4530535
TraesCS1B03G0015800	TraesCS1B03G0015800.1	IPR027370	Znf-RING_euk	Zinc finger, RING-type, eukaryotic	326	356	4527377	4530535	4527377	4530535
TraesCS1B03G0016300	TraesCS1B03G0016300.1	IPR001611	Leu-rich_rpt	Leucine-rich repeat	2	23	4938236	4939656	4938236	4939656
TraesCS1B03G0016300	TraesCS1B03G0016300.1	IPR011009	Kinase-like_dom_sf	Protein kinase-like domain superfamily	133	413	4938236	4939656	4938236	4939656
TraesCS1B03G0016300	TraesCS1B03G0016300.1	IPR017441	Protein_kinase_ATP_BS	Protein kinase, ATP binding site	154	177	4938236	4939656	4938236	4939656
TraesCS1B03G0016300	TraesCS1B03G0016300.1	IPR032675	LRR_dom_sf	Leucine-rich repeat domain superfamily	1	79	4938236	4939656	4938236	4939656
TraesCS1B03G0016300	TraesCS1B03G0016300.1	IPR051420	Ser_Thr_Kinases_DiverseReg	Ser/Thr Protein Kinases with Diverse Regulatory Roles	2	416	4938236	4939656	4938236	4939656
TraesCS1B03G0016400	TraesCS1B03G0016400.1	IPR001611	Leu-rich_rpt	Leucine-rich repeat	114	135	4939976	4941724	4939976	4941724
TraesCS1B03G0016400	TraesCS1B03G0016400.1	IPR003591	Leu-rich_rpt_typical-subtyp	Leucine-rich repeat, typical subtype	447	471	4939976	4941724	4939976	4941724
TraesCS1B03G0016400	TraesCS1B03G0016400.1	IPR013210	LRR_N_plant-typ	Leucine-rich repeat-containing N-terminal, plant-type	40	77	4939976	4941724	4939976	4941724
TraesCS1B03G0016400	TraesCS1B03G0016400.1	IPR032675	LRR_dom_sf	Leucine-rich repeat domain superfamily	37	193	4939976	4941724	4939976	4941724
TraesCS1B03G0016400	TraesCS1B03G0016400.1	IPR052595	LRRC69/RLP	Leucine-rich repeat-containing protein 69/Receptor-like	13	298	4939976	4941724	4939976	4941724
TraesCS1B03G0016600	TraesCS1B03G0016600.1	IPR001611	Leu-rich_rpt	Leucine-rich repeat	107	126	4964894	4968898	4964894	4968898
TraesCS1B03G0016600	TraesCS1B03G0016600.1	IPR003591	Leu-rich_rpt_typical-subtyp	Leucine-rich repeat, typical subtype	705	734	4964894	4968898	4964894	4968898
TraesCS1B03G0016600	TraesCS1B03G0016600.1	IPR011009	Kinase-like_dom_sf	Protein kinase-like domain superfamily	816	1095	4964894	4968898	4964894	4968898
TraesCS1B03G0016600	TraesCS1B03G0016600.1	IPR013210	LRR_N_plant-typ	Leucine-rich repeat-containing N-terminal, plant-type	36	70	4964894	4968898	4964894	4968898
TraesCS1B03G0016600	TraesCS1B03G0016600.1	IPR017441	Protein_kinase_ATP_BS	Protein kinase, ATP binding site	836	859	4964894	4968898	4964894	4968898
TraesCS1B03G0016600	TraesCS1B03G0016600.1	IPR025875	Leu-rich_rpt_4	Leucine rich repeat 4	537	573	4964894	4968898	4964894	4968898
TraesCS1B03G0016600	TraesCS1B03G0016600.1	IPR032675	LRR_dom_sf	Leucine-rich repeat domain superfamily	30	244	4964894	4968898	4964894	4968898
TraesCS1B03G0016700	TraesCS1B03G0016700.1	IPR001611	Leu-rich_rpt	Leucine-rich repeat	126	150	4974868	4978200	4974868	4977169
TraesCS1B03G0016700	TraesCS1B03G0016700.1	IPR001810	F-box_dom	F-box domain	33	66	4974868	4978200	4974868	4977169
TraesCS1B03G0016700	TraesCS1B03G0016700.1	IPR006553	Leu-rich_rpt_Cys-con_subtyp	Leucine-rich repeat, cysteine-containing subtype	127	151	4974868	4978200	4974868	4977169
TraesCS1B03G0016700	TraesCS1B03G0016700.1	IPR032675	LRR_dom_sf	Leucine-rich repeat domain superfamily	204	511	4974868	4978200	4974868	4977169
TraesCS1B03G0016700	TraesCS1B03G0016700.2	IPR001611	Leu-rich_rpt	Leucine-rich repeat	111	135	4974868	4978200	4974868	4978200
TraesCS1B03G0016700	TraesCS1B03G0016700.2	IPR001810	F-box_dom	F-box domain	18	51	4974868	4978200	4974868	4978200
TraesCS1B03G0016700	TraesCS1B03G0016700.2	IPR006553	Leu-rich_rpt_Cys-con_subtyp	Leucine-rich repeat, cysteine-containing subtype	112	136	4974868	4978200	4974868	4978200
TraesCS1B03G0016800	TraesCS1B03G0016800.2	IPR011009	Kinase-like_dom_sf	Protein kinase-like domain superfamily	112	394	4987227	4988572	4987227	4988572
TraesCS1B03G0016800	TraesCS1B03G0016800.2	IPR017441	Protein_kinase_ATP_BS	Protein kinase, ATP binding site	136	159	4987227	4988572	4987227	4988572
TraesCS1B03G0016800	TraesCS1B03G0016800.2	IPR051420	Ser_Thr_Kinases_DiverseReg	Ser/Thr Protein Kinases with Diverse Regulatory Roles	19	395	4987227	4988572	4987227	4988572
TraesCS1B03G0016800	TraesCS1B03G0016800.1	IPR011009	Kinase-like_dom_sf	Protein kinase-like domain superfamily	112	370	4987227	4988572	4987227	4988572
TraesCS1B03G0016800	TraesCS1B03G0016800.1	IPR017441	Protein_kinase_ATP_BS	Protein kinase, ATP binding site	136	159	4987227	4988572	4987227	4988572
TraesCS1B03G0016800	TraesCS1B03G0016800.1	IPR051420	Ser_Thr_Kinases_DiverseReg	Ser/Thr Protein Kinases with Diverse Regulatory Roles	19	371	4987227	4988572	4987227	4988572
TraesCS1B03G0016900	TraesCS1B03G0016900.1	IPR001611	Leu-rich_rpt	Leucine-rich repeat	262	283	4990548	4992947	4990548	4992947
TraesCS1B03G0016900	TraesCS1B03G0016900.1	IPR003591	Leu-rich_rpt_typical-subtyp	Leucine-rich repeat, typical subtype	740	763	4990548	4992947	4990548	4992947
TraesCS1B03G0016900	TraesCS1B03G0016900.1	IPR013210	LRR_N_plant-typ	Leucine-rich repeat-containing N-terminal, plant-type	44	81	4990548	4992947	4990548	4992947
TraesCS1B03G0016900	TraesCS1B03G0016900.1	IPR032675	LRR_dom_sf	Leucine-rich repeat domain superfamily	42	203	4990548	4992947	4990548	4992947
TraesCS1B03G0016900	TraesCS1B03G0016900.1	IPR052595	LRRC69/RLP	Leucine-rich repeat-containing protein 69/Receptor-like	18	313	4990548	4992947	4990548	4992947
TraesCS1B03G0017000	TraesCS1B03G0017000.1	IPR001611	Leu-rich_rpt	Leucine-rich repeat	95	119	4997628	5001729	4997628	5001729
TraesCS1B03G0017000	TraesCS1B03G0017000.1	IPR001810	F-box_dom	F-box domain	2	35	4997628	5001729	4997628	5001729
TraesCS1B03G0017000	TraesCS1B03G0017000.1	IPR006553	Leu-rich_rpt_Cys-con_subtyp	Leucine-rich repeat, cysteine-containing subtype	96	120	4997628	5001729	4997628	5001729
TraesCS1B03G0017000	TraesCS1B03G0017000.1	IPR032675	LRR_dom_sf	Leucine-rich repeat domain superfamily	287	591	4997628	5001729	4997628	5001729
TraesCS1B03G0017300	TraesCS1B03G0017300.2	IPR001611	Leu-rich_rpt	Leucine-rich repeat	158	180	5016208	5019614	5016660	5019614
TraesCS1B03G0017300	TraesCS1B03G0017300.2	IPR003591	Leu-rich_rpt_typical-subtyp	Leucine-rich repeat, typical subtype	661	690	5016208	5019614	5016660	5019614
TraesCS1B03G0017300	TraesCS1B03G0017300.2	IPR011009	Kinase-like_dom_sf	Protein kinase-like domain superfamily	772	957	5016208	5019614	5016660	5019614
TraesCS1B03G0017300	TraesCS1B03G0017300.2	IPR013210	LRR_N_plant-typ	Leucine-rich repeat-containing N-terminal, plant-type	40	74	5016208	5019614	5016660	5019614
TraesCS1B03G0017300	TraesCS1B03G0017300.2	IPR017441	Protein_kinase_ATP_BS	Protein kinase, ATP binding site	792	815	5016208	5019614	5016660	5019614
TraesCS1B03G0017300	TraesCS1B03G0017300.2	IPR032675	LRR_dom_sf	Leucine-rich repeat domain superfamily	35	197	5016208	5019614	5016660	5019614
TraesCS1B03G0017300	TraesCS1B03G0017300.1	IPR001611	Leu-rich_rpt	Leucine-rich repeat	240	299	5016208	5019614	5016208	5018780
TraesCS1B03G0017300	TraesCS1B03G0017300.1	IPR003591	Leu-rich_rpt_typical-subtyp	Leucine-rich repeat, typical subtype	46	70	5016208	5019614	5016208	5018780
TraesCS1B03G0017300	TraesCS1B03G0017300.1	IPR011009	Kinase-like_dom_sf	Protein kinase-like domain superfamily	494	773	5016208	5019614	5016208	5018780
TraesCS1B03G0017300	TraesCS1B03G0017300.1	IPR017441	Protein_kinase_ATP_BS	Protein kinase, ATP binding site	514	537	5016208	5019614	5016208	5018780
TraesCS1B03G0017300	TraesCS1B03G0017300.1	IPR032675	LRR_dom_sf	Leucine-rich repeat domain superfamily	1	141	5016208	5019614	5016208	5018780
TraesCS1B03G0017300	TraesCS1B03G0017300.1	IPR032675	LRR_dom_sf	Leucine-rich repeat domain superfamily	142	435	5016208	5019614	5016208	5018780
TraesCS1B03G0017300	TraesCS1B03G0017300.1	IPR051420	Ser_Thr_Kinases_DiverseReg	Ser/Thr Protein Kinases with Diverse Regulatory Roles	68	776	5016208	5019614	5016208	5018780
TraesCS1B03G0017500	TraesCS1B03G0017500.1	IPR001611	Leu-rich_rpt	Leucine-rich repeat	112	133	5036486	5038000	5036486	5038000
TraesCS1B03G0017500	TraesCS1B03G0017500.1	IPR003591	Leu-rich_rpt_typical-subtyp	Leucine-rich repeat, typical subtype	421	445	5036486	5038000	5036486	5038000
TraesCS1B03G0017500	TraesCS1B03G0017500.1	IPR013210	LRR_N_plant-typ	Leucine-rich repeat-containing N-terminal, plant-type	37	75	5036486	5038000	5036486	5038000
TraesCS1B03G0017500	TraesCS1B03G0017500.1	IPR025875	Leu-rich_rpt_4	Leucine rich repeat 4	351	387	5036486	5038000	5036486	5038000
TraesCS1B03G0017500	TraesCS1B03G0017500.1	IPR032675	LRR_dom_sf	Leucine-rich repeat domain superfamily	36	198	5036486	5038000	5036486	5038000
TraesCS1B03G0017600	TraesCS1B03G0017600.1	IPR003591	Leu-rich_rpt_typical-subtyp	Leucine-rich repeat, typical subtype	647	672	5044270	5049090	5044270	5049090
TraesCS1B03G0017600	TraesCS1B03G0017600.1	IPR011009	Kinase-like_dom_sf	Protein kinase-like domain superfamily	760	957	5044270	5049090	5044270	5049090
TraesCS1B03G0017600	TraesCS1B03G0017600.1	IPR013210	LRR_N_plant-typ	Leucine-rich repeat-containing N-terminal, plant-type	36	70	5044270	5049090	5044270	5049090
TraesCS1B03G0017600	TraesCS1B03G0017600.1	IPR017441	Protein_kinase_ATP_BS	Protein kinase, ATP binding site	777	800	5044270	5049090	5044270	5049090
TraesCS1B03G0017600	TraesCS1B03G0017600.1	IPR032675	LRR_dom_sf	Leucine-rich repeat domain superfamily	30	187	5044270	5049090	5044270	5049090
TraesCS1B03G0017700	TraesCS1B03G0017700.1	IPR001611	Leu-rich_rpt	Leucine-rich repeat	317	340	5053269	5054727	5053269	5054727
TraesCS1B03G0017700	TraesCS1B03G0017700.1	IPR001810	F-box_dom	F-box domain	2	35	5053269	5054727	5053269	5054727
TraesCS1B03G0017700	TraesCS1B03G0017700.1	IPR006553	Leu-rich_rpt_Cys-con_subtyp	Leucine-rich repeat, cysteine-containing subtype	367	392	5053269	5054727	5053269	5054727
TraesCS1B03G0017700	TraesCS1B03G0017700.1	IPR032675	LRR_dom_sf	Leucine-rich repeat domain superfamily	47	166	5053269	5054727	5053269	5054727
TraesCS1B03G0017900	TraesCS1B03G0017900.1	IPR002182	NB-ARC	NB-ARC	877	1068	5089701	5103902	5089701	5103902
TraesCS1B03G0017900	TraesCS1B03G0017900.1	IPR032675	LRR_dom_sf	Leucine-rich repeat domain superfamily	1191	1543	5089701	5103902	5089701	5103902
TraesCS1B03G0017900	TraesCS1B03G0017900.1	IPR041118	Rx_N	Disease resistance, N-terminal	1	46	5089701	5103902	5089701	5103902
TraesCS1B03G0018000	TraesCS1B03G0018000.1	IPR001611	Leu-rich_rpt	Leucine-rich repeat	103	124	5216768	5220352	5216768	5220352
TraesCS1B03G0018000	TraesCS1B03G0018000.1	IPR003591	Leu-rich_rpt_typical-subtyp	Leucine-rich repeat, typical subtype	100	123	5216768	5220352	5216768	5220352
TraesCS1B03G0018000	TraesCS1B03G0018000.1	IPR011009	Kinase-like_dom_sf	Protein kinase-like domain superfamily	788	1066	5216768	5220352	5216768	5220352
TraesCS1B03G0018000	TraesCS1B03G0018000.1	IPR013210	LRR_N_plant-typ	Leucine-rich repeat-containing N-terminal, plant-type	33	66	5216768	5220352	5216768	5220352
TraesCS1B03G0018000	TraesCS1B03G0018000.1	IPR017441	Protein_kinase_ATP_BS	Protein kinase, ATP binding site	808	831	5216768	5220352	5216768	5220352
TraesCS1B03G0018000	TraesCS1B03G0018000.1	IPR032675	LRR_dom_sf	Leucine-rich repeat domain superfamily	438	729	5216768	5220352	5216768	5220352
TraesCS1B03G0018200	TraesCS1B03G0018200.1	IPR008271	Ser/Thr_kinase_AS	Serine/threonine-protein kinase, active site	547	559	5243086	5249171	5243086	5249171
TraesCS1B03G0018200	TraesCS1B03G0018200.1	IPR011009	Kinase-like_dom_sf	Protein kinase-like domain superfamily	410	696	5243086	5249171	5243086	5249171
TraesCS1B03G0018200	TraesCS1B03G0018200.1	IPR017441	Protein_kinase_ATP_BS	Protein kinase, ATP binding site	432	454	5243086	5249171	5243086	5249171
TraesCS1B03G0018200	TraesCS1B03G0018200.1	IPR045274	WAK-like	Receptor-like kinase WAK-like	28	709	5243086	5249171	5243086	5249171
TraesCS1B03G0018500	TraesCS1B03G0018500.2	IPR001611	Leu-rich_rpt	Leucine-rich repeat	3	22	5278639	5281249	5278639	5281249
TraesCS1B03G0018500	TraesCS1B03G0018500.2	IPR003591	Leu-rich_rpt_typical-subtyp	Leucine-rich repeat, typical subtype	431	454	5278639	5281249	5278639	5281249
TraesCS1B03G0018500	TraesCS1B03G0018500.2	IPR011009	Kinase-like_dom_sf	Protein kinase-like domain superfamily	540	791	5278639	5281249	5278639	5281249
TraesCS1B03G0018500	TraesCS1B03G0018500.1	IPR001611	Leu-rich_rpt	Leucine-rich repeat	387	444	5278639	5281249	5278639	5281249
TraesCS1B03G0018500	TraesCS1B03G0018500.1	IPR003591	Leu-rich_rpt_typical-subtyp	Leucine-rich repeat, typical subtype	22	46	5278639	5281249	5278639	5281249
TraesCS1B03G0018500	TraesCS1B03G0018500.1	IPR011009	Kinase-like_dom_sf	Protein kinase-like domain superfamily	540	815	5278639	5281249	5278639	5281249
TraesCS1B03G0018700	TraesCS1B03G0018700.1	IPR001611	Leu-rich_rpt	Leucine-rich repeat	722	777	5309180	5313050	5309180	5313050
TraesCS1B03G0018700	TraesCS1B03G0018700.1	IPR003591	Leu-rich_rpt_typical-subtyp	Leucine-rich repeat, typical subtype	115	139	5309180	5313050	5309180	5313050
TraesCS1B03G0018700	TraesCS1B03G0018700.1	IPR011009	Kinase-like_dom_sf	Protein kinase-like domain superfamily	873	1094	5309180	5313050	5309180	5313050
TraesCS1B03G0018700	TraesCS1B03G0018700.1	IPR013210	LRR_N_plant-typ	Leucine-rich repeat-containing N-terminal, plant-type	47	81	5309180	5313050	5309180	5313050
TraesCS1B03G0018700	TraesCS1B03G0018700.1	IPR025875	Leu-rich_rpt_4	Leucine rich repeat 4	596	632	5309180	5313050	5309180	5313050
TraesCS1B03G0018700	TraesCS1B03G0018700.1	IPR032675	LRR_dom_sf	Leucine-rich repeat domain superfamily	41	201	5309180	5313050	5309180	5313050
TraesCS1B03G0018700	TraesCS1B03G0018700.1	IPR050647	Plant_LRR-RLKs	Plant LRR receptor-like serine/threonine-protein kinases	643	1116	5309180	5313050	5309180	5313050
TraesCS1B03G0018800	TraesCS1B03G0018800.1	IPR002182	NB-ARC	NB-ARC	148	385	5318390	5334213	5318390	5334213
TraesCS1B03G0018800	TraesCS1B03G0018800.1	IPR032675	LRR_dom_sf	Leucine-rich repeat domain superfamily	484	784	5318390	5334213	5318390	5334213
TraesCS1B03G0018900	TraesCS1B03G0018900.1	IPR002182	NB-ARC	NB-ARC	220	433	5344653	5355552	5344653	5355552
TraesCS1B03G0018900	TraesCS1B03G0018900.1	IPR032675	LRR_dom_sf	Leucine-rich repeat domain superfamily	614	976	5344653	5355552	5344653	5355552
TraesCS1B03G0018900	TraesCS1B03G0018900.1	IPR041118	Rx_N	Disease resistance, N-terminal	70	146	5344653	5355552	5344653	5355552
TraesCS1B03G0019200	TraesCS1B03G0019200.1	IPR001611	Leu-rich_rpt	Leucine-rich repeat	206	228	5362790	5365647	5362790	5365647
TraesCS1B03G0019200	TraesCS1B03G0019200.1	IPR003591	Leu-rich_rpt_typical-subtyp	Leucine-rich repeat, typical subtype	108	131	5362790	5365647	5362790	5365647
TraesCS1B03G0019200	TraesCS1B03G0019200.1	IPR013210	LRR_N_plant-typ	Leucine-rich repeat-containing N-terminal, plant-type	40	74	5362790	5365647	5362790	5365647
TraesCS1B03G0019200	TraesCS1B03G0019200.1	IPR032675	LRR_dom_sf	Leucine-rich repeat domain superfamily	35	196	5362790	5365647	5362790	5365647
TraesCS1B03G0019300	TraesCS1B03G0019300.1	IPR001611	Leu-rich_rpt	Leucine-rich repeat	95	119	5408671	5411741	5408671	5411741
TraesCS1B03G0019300	TraesCS1B03G0019300.1	IPR001810	F-box_dom	F-box domain	2	35	5408671	5411741	5408671	5411741
TraesCS1B03G0019300	TraesCS1B03G0019300.1	IPR006553	Leu-rich_rpt_Cys-con_subtyp	Leucine-rich repeat, cysteine-containing subtype	96	120	5408671	5411741	5408671	5411741
TraesCS1B03G0019300	TraesCS1B03G0019300.1	IPR032675	LRR_dom_sf	Leucine-rich repeat domain superfamily	168	480	5408671	5411741	5408671	5411741
TraesCS1B03G0022900	TraesCS1B03G0022900.1	IPR001611	Leu-rich_rpt	Leucine-rich repeat	233	254	6149955	6153835	6149955	6153835
TraesCS1B03G0022900	TraesCS1B03G0022900.1	IPR032675	LRR_dom_sf	Leucine-rich repeat domain superfamily	160	549	6149955	6153835	6149955	6153835
TraesCS1B03G0023400	TraesCS1B03G0023400.1	IPR002182	NB-ARC	NB-ARC	181	417	6304315	6310761	6304315	6310761
TraesCS1B03G0023400	TraesCS1B03G0023400.1	IPR032675	LRR_dom_sf	Leucine-rich repeat domain superfamily	561	924	6304315	6310761	6304315	6310761
TraesCS1B03G0023400	TraesCS1B03G0023400.1	IPR041118	Rx_N	Disease resistance, N-terminal	14	99	6304315	6310761	6304315	6310761
TraesCS1B03G0023400	TraesCS1B03G0023400.2	IPR002182	NB-ARC	NB-ARC	155	391	6304315	6310761	6304374	6310759
TraesCS1B03G0023400	TraesCS1B03G0023400.2	IPR032675	LRR_dom_sf	Leucine-rich repeat domain superfamily	524	896	6304315	6310761	6304374	6310759
TraesCS1B03G0023400	TraesCS1B03G0023400.2	IPR041118	Rx_N	Disease resistance, N-terminal	14	99	6304315	6310761	6304374	6310759
TraesCS1B03G0023700	TraesCS1B03G0023700.1	IPR001611	Leu-rich_rpt	Leucine-rich repeat	621	640	6401330	6404169	6401330	6404169
TraesCS1B03G0023700	TraesCS1B03G0023700.1	IPR002182	NB-ARC	NB-ARC	185	415	6401330	6404169	6401330	6404169
TraesCS1B03G0023700	TraesCS1B03G0023700.1	IPR032675	LRR_dom_sf	Leucine-rich repeat domain superfamily	526	696	6401330	6404169	6401330	6404169
TraesCS1B03G0023700	TraesCS1B03G0023700.1	IPR041118	Rx_N	Disease resistance, N-terminal	14	99	6401330	6404169	6401330	6404169
TraesCS1B03G0023900	TraesCS1B03G0023900.1	IPR002182	NB-ARC	NB-ARC	79	315	6437755	6442448	6437755	6442448
TraesCS1B03G0023900	TraesCS1B03G0023900.1	IPR032675	LRR_dom_sf	Leucine-rich repeat domain superfamily	420	580	6437755	6442448	6437755	6442448
TraesCS1B03G0024300	TraesCS1B03G0024300.1	IPR002182	NB-ARC	NB-ARC	189	423	6511056	6516590	6511056	6516590
TraesCS1B03G0024300	TraesCS1B03G0024300.1	IPR032675	LRR_dom_sf	Leucine-rich repeat domain superfamily	536	691	6511056	6516590	6511056	6516590
TraesCS1B03G0024300	TraesCS1B03G0024300.1	IPR041118	Rx_N	Disease resistance, N-terminal	14	100	6511056	6516590	6511056	6516590
TraesCS1B03G0024400	TraesCS1B03G0024400.1	IPR002182	NB-ARC	NB-ARC	192	417	6520803	6523974	6520803	6523974
TraesCS1B03G0024400	TraesCS1B03G0024400.1	IPR032675	LRR_dom_sf	Leucine-rich repeat domain superfamily	519	882	6520803	6523974	6520803	6523974
TraesCS1B03G0024400	TraesCS1B03G0024400.1	IPR041118	Rx_N	Disease resistance, N-terminal	7	86	6520803	6523974	6520803	6523974
TraesCS1B03G0024500	TraesCS1B03G0024500.1	IPR002182	NB-ARC	NB-ARC	183	269	6550417	6551283	6550417	6551283
TraesCS1B03G0024500	TraesCS1B03G0024500.1	IPR041118	Rx_N	Disease resistance, N-terminal	12	91	6550417	6551283	6550417	6551283
TraesCS1B03G0024800	TraesCS1B03G0024800.1	IPR002182	NB-ARC	NB-ARC	213	419	6561531	6565054	6561531	6565054
TraesCS1B03G0024800	TraesCS1B03G0024800.1	IPR032675	LRR_dom_sf	Leucine-rich repeat domain superfamily	556	879	6561531	6565054	6561531	6565054
TraesCS1B03G0025000	TraesCS1B03G0025000.2	IPR002182	NB-ARC	NB-ARC	196	418	6644278	6650502	6644278	6650502
TraesCS1B03G0025000	TraesCS1B03G0025000.2	IPR032675	LRR_dom_sf	Leucine-rich repeat domain superfamily	549	947	6644278	6650502	6644278	6650502
TraesCS1B03G0025000	TraesCS1B03G0025000.2	IPR041118	Rx_N	Disease resistance, N-terminal	14	100	6644278	6650502	6644278	6650502
TraesCS1B03G0025000	TraesCS1B03G0025000.1	IPR002182	NB-ARC	NB-ARC	93	315	6644278	6650502	6644278	6650502
TraesCS1B03G0025000	TraesCS1B03G0025000.1	IPR032675	LRR_dom_sf	Leucine-rich repeat domain superfamily	420	578	6644278	6650502	6644278	6650502
TraesCS1B03G0025400	TraesCS1B03G0025400.1	IPR002182	NB-ARC	NB-ARC	66	298	6731747	6734044	6731747	6734044
TraesCS1B03G0025400	TraesCS1B03G0025400.1	IPR032675	LRR_dom_sf	Leucine-rich repeat domain superfamily	422	762	6731747	6734044	6731747	6734044
TraesCS1B03G0028200	TraesCS1B03G0028200.1	IPR001611	Leu-rich_rpt	Leucine-rich repeat	396	417	6933411	6935465	6933411	6935465
TraesCS1B03G0028200	TraesCS1B03G0028200.1	IPR002182	NB-ARC	NB-ARC	1	212	6933411	6935465	6933411	6935465
TraesCS1B03G0028200	TraesCS1B03G0028200.1	IPR032675	LRR_dom_sf	Leucine-rich repeat domain superfamily	344	676	6933411	6935465	6933411	6935465
TraesCS1B03G0029300	TraesCS1B03G0029300.1	IPR002182	NB-ARC	NB-ARC	152	390	7473333	7480121	7473333	7480121
TraesCS1B03G0029300	TraesCS1B03G0029300.1	IPR032675	LRR_dom_sf	Leucine-rich repeat domain superfamily	505	855	7473333	7480121	7473333	7480121
TraesCS1B03G0029400	TraesCS1B03G0029400.1	IPR002182	NB-ARC	NB-ARC	167	428	7480639	7487573	7480639	7487573
TraesCS1B03G0029400	TraesCS1B03G0029400.1	IPR032675	LRR_dom_sf	Leucine-rich repeat domain superfamily	578	939	7480639	7487573	7480639	7487573
TraesCS1B03G0030200	TraesCS1B03G0030200.1	IPR002182	NB-ARC	NB-ARC	182	415	7690090	7695144	7690090	7695144
TraesCS1B03G0030200	TraesCS1B03G0030200.1	IPR032675	LRR_dom_sf	Leucine-rich repeat domain superfamily	554	919	7690090	7695144	7690090	7695144
TraesCS1B03G0030200	TraesCS1B03G0030200.1	IPR041118	Rx_N	Disease resistance, N-terminal	14	100	7690090	7695144	7690090	7695144
TraesCS1B03G0030900	TraesCS1B03G0030900.1	IPR002182	NB-ARC	NB-ARC	183	396	7968876	7970120	7968876	7970120
TraesCS1B03G0030900	TraesCS1B03G0030900.1	IPR041118	Rx_N	Disease resistance, N-terminal	7	95	7968876	7970120	7968876	7970120
TraesCS1B03G0031300	TraesCS1B03G0031300.1	IPR032675	LRR_dom_sf	Leucine-rich repeat domain superfamily	6	116	8012259	8012916	8012259	8012916
TraesCS1B03G0031600	TraesCS1B03G0031600.1	IPR002182	NB-ARC	NB-ARC	183	415	8015274	8016638	8015274	8016638
TraesCS1B03G0031600	TraesCS1B03G0031600.1	IPR041118	Rx_N	Disease resistance, N-terminal	14	102	8015274	8016638	8015274	8016638
TraesCS1B03G0032500	TraesCS1B03G0032500.1	IPR002182	NB-ARC	NB-ARC	183	416	8155434	8161680	8155434	8161680
TraesCS1B03G0032500	TraesCS1B03G0032500.1	IPR032675	LRR_dom_sf	Leucine-rich repeat domain superfamily	521	904	8155434	8161680	8155434	8161680
TraesCS1B03G0032500	TraesCS1B03G0032500.1	IPR041118	Rx_N	Disease resistance, N-terminal	14	100	8155434	8161680	8155434	8161680
TraesCS1B03G0032600	TraesCS1B03G0032600.1	IPR002182	NB-ARC	NB-ARC	151	271	8236364	8237203	8236364	8237203
TraesCS1B03G0032600	TraesCS1B03G0032600.1	IPR041118	Rx_N	Disease resistance, N-terminal	2	69	8236364	8237203	8236364	8237203
TraesCS1B03G0035800	TraesCS1B03G0035800.1	IPR001611	Leu-rich_rpt	Leucine-rich repeat	194	211	8781958	8783322	8781958	8783322
TraesCS1B03G0035800	TraesCS1B03G0035800.1	IPR013210	LRR_N_plant-typ	Leucine-rich repeat-containing N-terminal, plant-type	25	63	8781958	8783322	8781958	8783322
TraesCS1B03G0035800	TraesCS1B03G0035800.1	IPR032675	LRR_dom_sf	Leucine-rich repeat domain superfamily	23	329	8781958	8783322	8781958	8783322
TraesCS1B03G0036300	TraesCS1B03G0036300.1	IPR002182	NB-ARC	NB-ARC	17	250	8936686	8939403	8936686	8939403
TraesCS1B03G0036300	TraesCS1B03G0036300.1	IPR032675	LRR_dom_sf	Leucine-rich repeat domain superfamily	365	767	8936686	8939403	8936686	8939403
TraesCS1B03G0036500	TraesCS1B03G0036500.1	IPR002182	NB-ARC	NB-ARC	210	419	9081442	9085624	9081442	9085624
TraesCS1B03G0036500	TraesCS1B03G0036500.1	IPR032675	LRR_dom_sf	Leucine-rich repeat domain superfamily	574	989	9081442	9085624	9081442	9085624
TraesCS1B03G0036900	TraesCS1B03G0036900.1	IPR013083	Znf_RING/FYVE/PHD	Zinc finger, RING/FYVE/PHD-type	231	309	9221024	9223309	9221024	9223309
TraesCS1B03G0037600	TraesCS1B03G0037600.1	IPR008271	Ser/Thr_kinase_AS	Serine/threonine-protein kinase, active site	660	672	9340006	9342523	9340006	9342523
TraesCS1B03G0037600	TraesCS1B03G0037600.1	IPR011009	Kinase-like_dom_sf	Protein kinase-like domain superfamily	523	814	9340006	9342523	9340006	9342523
TraesCS1B03G0037600	TraesCS1B03G0037600.1	IPR017441	Protein_kinase_ATP_BS	Protein kinase, ATP binding site	543	566	9340006	9342523	9340006	9342523
TraesCS1B03G0037600	TraesCS1B03G0037600.1	IPR024171	SRK-like_kinase	S-receptor-like serine/threonine-protein kinase	1	833	9340006	9342523	9340006	9342523
TraesCS1B03G0038000	TraesCS1B03G0038000.1	IPR008271	Ser/Thr_kinase_AS	Serine/threonine-protein kinase, active site	67	79	9375472	9376307	9375472	9376307
TraesCS1B03G0038000	TraesCS1B03G0038000.1	IPR011009	Kinase-like_dom_sf	Protein kinase-like domain superfamily	11	233	9375472	9376307	9375472	9376307
TraesCS1B03G0038200	TraesCS1B03G0038200.1	IPR008271	Ser/Thr_kinase_AS	Serine/threonine-protein kinase, active site	312	324	9386698	9389358	9386698	9389358
TraesCS1B03G0038200	TraesCS1B03G0038200.1	IPR011009	Kinase-like_dom_sf	Protein kinase-like domain superfamily	176	470	9386698	9389358	9386698	9389358
TraesCS1B03G0038200	TraesCS1B03G0038200.1	IPR017441	Protein_kinase_ATP_BS	Protein kinase, ATP binding site	196	219	9386698	9389358	9386698	9389358

## Sheet: TaDArTAG000073
Gene stable ID	Transcript stable ID	Interpro ID	Interpro Short Description	Interpro Description	Interpro start	Interpro end	Gene start (bp)	Gene end (bp)	Transcript start (bp)	Transcript end (bp)
TraesCS1D03G0796200	TraesCS1D03G0796200.1	IPR003851	Znf_Dof	Zinc finger, Dof-type	75	129	429041756	429042768	429041756	429042768
TraesCS1D03G0807400	TraesCS1D03G0807400.1	IPR001245	Ser-Thr/Tyr_kinase_cat_dom	Serine-threonine/tyrosine-protein kinase, catalytic domain	516	538	434093606	434096820	434093606	434096820
TraesCS1D03G0807400	TraesCS1D03G0807400.1	IPR008271	Ser/Thr_kinase_AS	Serine/threonine-protein kinase, active site	413	425	434093606	434096820	434093606	434096820
TraesCS1D03G0807400	TraesCS1D03G0807400.1	IPR050167	Ser_Thr_protein_kinase	Serine/threonine-protein kinase	91	548	434093606	434096820	434093606	434096820
TraesCS1D03G0804600	TraesCS1D03G0804600.1	IPR013187	F-box-assoc_dom_typ3	F-box associated domain, type 3	168	245	432706115	432707220	432706115	432707220
TraesCS1D03G0795100	TraesCS1D03G0795100.1	IPR011332	Ribosomal_zn-bd	Zinc-binding ribosomal protein	3	55	428570948	428572363	428570948	428572363
TraesCS1D03G0803400	TraesCS1D03G0803400.1	IPR001245	Ser-Thr/Tyr_kinase_cat_dom	Serine-threonine/tyrosine-protein kinase, catalytic domain	54	327	431994563	431996429	431994563	431996429
TraesCS1D03G0803400	TraesCS1D03G0803400.1	IPR008271	Ser/Thr_kinase_AS	Serine/threonine-protein kinase, active site	175	187	431994563	431996429	431994563	431996429
TraesCS1D03G0796000	TraesCS1D03G0796000.1	IPR036047	F-box-like_dom_sf	F-box-like domain superfamily	46	97	428984664	428989897	428984664	428989897
TraesCS1D03G0807200	TraesCS1D03G0807200.1	IPR002182	NB-ARC	NB-ARC	231	454	433906674	433913081	433906674	433913081
TraesCS1D03G0807200	TraesCS1D03G0807200.1	IPR032675	LRR_dom_sf	Leucine-rich repeat domain superfamily	547	830	433906674	433913081	433906674	433913081
TraesCS1D03G0807200	TraesCS1D03G0807200.1	IPR041118	Rx_N	Disease resistance, N-terminal	46	111	433906674	433913081	433906674	433913081
TraesCS1D03G0807200	TraesCS1D03G0807200.1	IPR044974	Disease_R_plants	Disease resistance protein, plants	46	821	433906674	433913081	433906674	433913081
TraesCS1D03G0805600	TraesCS1D03G0805600.3	IPR001965	Znf_PHD	Zinc finger, PHD-type	224	277	432958674	432967381	432958674	432967381
TraesCS1D03G0805600	TraesCS1D03G0805600.3	IPR011011	Znf_FYVE_PHD	Zinc finger, FYVE/PHD-type	215	282	432958674	432967381	432958674	432967381
TraesCS1D03G0805600	TraesCS1D03G0805600.3	IPR013083	Znf_RING/FYVE/PHD	Zinc finger, RING/FYVE/PHD-type	165	285	432958674	432967381	432958674	432967381
TraesCS1D03G0805600	TraesCS1D03G0805600.3	IPR019786	Zinc_finger_PHD-type_CS	Zinc finger, PHD-type, conserved site	225	276	432958674	432967381	432958674	432967381
TraesCS1D03G0805600	TraesCS1D03G0805600.1	IPR001965	Znf_PHD	Zinc finger, PHD-type	224	277	432958674	432967381	432958674	432967381
TraesCS1D03G0805600	TraesCS1D03G0805600.1	IPR011011	Znf_FYVE_PHD	Zinc finger, FYVE/PHD-type	215	282	432958674	432967381	432958674	432967381
TraesCS1D03G0805600	TraesCS1D03G0805600.1	IPR013083	Znf_RING/FYVE/PHD	Zinc finger, RING/FYVE/PHD-type	166	285	432958674	432967381	432958674	432967381
TraesCS1D03G0805600	TraesCS1D03G0805600.1	IPR019786	Zinc_finger_PHD-type_CS	Zinc finger, PHD-type, conserved site	225	276	432958674	432967381	432958674	432967381
TraesCS1D03G0805600	TraesCS1D03G0805600.1	IPR019787	Znf_PHD-finger	Zinc finger, PHD-finger	225	276	432958674	432967381	432958674	432967381
TraesCS1D03G0805600	TraesCS1D03G0805600.2	IPR001965	Znf_PHD	Zinc finger, PHD-type	224	277	432958674	432967381	432958674	432967381
TraesCS1D03G0805600	TraesCS1D03G0805600.2	IPR011011	Znf_FYVE_PHD	Zinc finger, FYVE/PHD-type	215	282	432958674	432967381	432958674	432967381
TraesCS1D03G0805600	TraesCS1D03G0805600.2	IPR013083	Znf_RING/FYVE/PHD	Zinc finger, RING/FYVE/PHD-type	165	285	432958674	432967381	432958674	432967381
TraesCS1D03G0805600	TraesCS1D03G0805600.2	IPR019786	Zinc_finger_PHD-type_CS	Zinc finger, PHD-type, conserved site	225	276	432958674	432967381	432958674	432967381
TraesCS1D03G0805600	TraesCS1D03G0805600.5	IPR001965	Znf_PHD	Zinc finger, PHD-type	224	277	432958674	432967381	432958720	432967381
TraesCS1D03G0805600	TraesCS1D03G0805600.5	IPR011011	Znf_FYVE_PHD	Zinc finger, FYVE/PHD-type	215	282	432958674	432967381	432958720	432967381
TraesCS1D03G0805600	TraesCS1D03G0805600.5	IPR013083	Znf_RING/FYVE/PHD	Zinc finger, RING/FYVE/PHD-type	165	285	432958674	432967381	432958720	432967381
TraesCS1D03G0805600	TraesCS1D03G0805600.5	IPR019786	Zinc_finger_PHD-type_CS	Zinc finger, PHD-type, conserved site	225	276	432958674	432967381	432958720	432967381
TraesCS1D03G0805600	TraesCS1D03G0805600.5	IPR019787	Znf_PHD-finger	Zinc finger, PHD-finger	222	279	432958674	432967381	432958720	432967381
TraesCS1D03G0805600	TraesCS1D03G0805600.4	IPR001965	Znf_PHD	Zinc finger, PHD-type	224	277	432958674	432967381	432958674	432967381
TraesCS1D03G0805600	TraesCS1D03G0805600.4	IPR011011	Znf_FYVE_PHD	Zinc finger, FYVE/PHD-type	215	282	432958674	432967381	432958674	432967381
TraesCS1D03G0805600	TraesCS1D03G0805600.4	IPR013083	Znf_RING/FYVE/PHD	Zinc finger, RING/FYVE/PHD-type	165	285	432958674	432967381	432958674	432967381
TraesCS1D03G0805600	TraesCS1D03G0805600.4	IPR019786	Zinc_finger_PHD-type_CS	Zinc finger, PHD-type, conserved site	225	276	432958674	432967381	432958674	432967381
TraesCS1D03G0805600	TraesCS1D03G0805600.4	IPR019787	Znf_PHD-finger	Zinc finger, PHD-finger	225	276	432958674	432967381	432958674	432967381

## Sheet: TaDArTAG000166
Gene stable ID	Transcript stable ID	Interpro ID	Interpro Short Description	Interpro Description	Interpro start	Interpro end	Gene start (bp)	Gene end (bp)	Transcript start (bp)	Transcript end (bp)
TraesCS4A03G1108700	TraesCS4A03G1108700.1	IPR041118	Rx_N	Disease resistance, N-terminal	9	105	717961577	717962038	717961577	717962038
TraesCS4A03G1116000	TraesCS4A03G1116000.2	IPR000719	Prot_kinase_dom	Protein kinase domain	933	1134	720187281	720191412	720187281	720191412
TraesCS4A03G1116000	TraesCS4A03G1116000.2	IPR001611	Leu-rich_rpt	Leucine-rich repeat	671	729	720187281	720191412	720187281	720191412
TraesCS4A03G1116000	TraesCS4A03G1116000.2	IPR003591	Leu-rich_rpt_typical-subtyp	Leucine-rich repeat, typical subtype	153	177	720187281	720191412	720187281	720191412
TraesCS4A03G1116000	TraesCS4A03G1116000.2	IPR008271	Ser/Thr_kinase_AS	Serine/threonine-protein kinase, active site	1052	1064	720187281	720191412	720187281	720191412
TraesCS4A03G1116000	TraesCS4A03G1116000.2	IPR011009	Kinase-like_dom_sf	Protein kinase-like domain superfamily	907	1206	720187281	720191412	720187281	720191412
TraesCS4A03G1116000	TraesCS4A03G1116000.2	IPR013210	LRR_N_plant-typ	Leucine-rich repeat-containing N-terminal, plant-type	39	78	720187281	720191412	720187281	720191412
TraesCS4A03G1116000	TraesCS4A03G1116000.2	IPR017441	Protein_kinase_ATP_BS	Protein kinase, ATP binding site	938	959	720187281	720191412	720187281	720191412
TraesCS4A03G1116000	TraesCS4A03G1116000.2	IPR032675	LRR_dom_sf	Leucine-rich repeat domain superfamily	38	221	720187281	720191412	720187281	720191412
TraesCS4A03G1116000	TraesCS4A03G1116000.2	IPR051809	Plant_receptor-like_S/T_kinase	Plant receptor-like serine/threonine-protein kinase	563	1209	720187281	720191412	720187281	720191412
TraesCS4A03G1116000	TraesCS4A03G1116000.1	IPR000719	Prot_kinase_dom	Protein kinase domain	610	811	720187281	720191412	720187281	720191411
TraesCS4A03G1116000	TraesCS4A03G1116000.1	IPR001611	Leu-rich_rpt	Leucine-rich repeat	348	406	720187281	720191412	720187281	720191411
TraesCS4A03G1116000	TraesCS4A03G1116000.1	IPR003591	Leu-rich_rpt_typical-subtyp	Leucine-rich repeat, typical subtype	5	29	720187281	720191412	720187281	720191411
TraesCS4A03G1116000	TraesCS4A03G1116000.1	IPR008271	Ser/Thr_kinase_AS	Serine/threonine-protein kinase, active site	729	741	720187281	720191412	720187281	720191411
TraesCS4A03G1116000	TraesCS4A03G1116000.1	IPR011009	Kinase-like_dom_sf	Protein kinase-like domain superfamily	584	813	720187281	720191412	720187281	720191411
TraesCS4A03G1116000	TraesCS4A03G1116000.1	IPR017441	Protein_kinase_ATP_BS	Protein kinase, ATP binding site	615	636	720187281	720191412	720187281	720191411
TraesCS4A03G1116000	TraesCS4A03G1116000.1	IPR032675	LRR_dom_sf	Leucine-rich repeat domain superfamily	1	240	720187281	720191412	720187281	720191411
TraesCS4A03G1116000	TraesCS4A03G1116000.1	IPR051809	Plant_receptor-like_S/T_kinase	Plant receptor-like serine/threonine-protein kinase	239	815	720187281	720191412	720187281	720191411
TraesCS4A03G1110200	TraesCS4A03G1110200.1	IPR032675	LRR_dom_sf	Leucine-rich repeat domain superfamily	8	371	718408482	718409618	718408482	718409618
TraesCS4A03G1111800	TraesCS4A03G1111800.1	IPR000719	Prot_kinase_dom	Protein kinase domain	39	213	718573125	718574416	718573125	718574416
TraesCS4A03G1111800	TraesCS4A03G1111800.1	IPR008271	Ser/Thr_kinase_AS	Serine/threonine-protein kinase, active site	169	181	718573125	718574416	718573125	718574416
TraesCS4A03G1111800	TraesCS4A03G1111800.1	IPR011009	Kinase-like_dom_sf	Protein kinase-like domain superfamily	26	209	718573125	718574416	718573125	718574416
TraesCS4A03G1110100	TraesCS4A03G1110100.1	IPR002182	NB-ARC	NB-ARC	183	425	718390556	718393717	718390556	718393717
TraesCS4A03G1110100	TraesCS4A03G1110100.1	IPR032675	LRR_dom_sf	Leucine-rich repeat domain superfamily	533	897	718390556	718393717	718390556	718393717
TraesCS4A03G1110100	TraesCS4A03G1110100.1	IPR041118	Rx_N	Disease resistance, N-terminal	17	107	718390556	718393717	718390556	718393717
TraesCS4A03G1110100	TraesCS4A03G1110100.1	IPR044974	Disease_R_plants	Disease resistance protein, plants	43	866	718390556	718393717	718390556	718393717
TraesCS4A03G1121100	TraesCS4A03G1121100.1	IPR002182	NB-ARC	NB-ARC	183	347	721846649	721848237	721846649	721848237
TraesCS4A03G1121100	TraesCS4A03G1121100.1	IPR041118	Rx_N	Disease resistance, N-terminal	37	93	721846649	721848237	721846649	721848237
TraesCS4A03G1121100	TraesCS4A03G1121100.1	IPR044974	Disease_R_plants	Disease resistance protein, plants	37	343	721846649	721848237	721846649	721848237
TraesCS4A03G1109700	TraesCS4A03G1109700.1	IPR000719	Prot_kinase_dom	Protein kinase domain	362	642	718032553	718034918	718032553	718034918
TraesCS4A03G1109700	TraesCS4A03G1109700.1	IPR008271	Ser/Thr_kinase_AS	Serine/threonine-protein kinase, active site	480	492	718032553	718034918	718032553	718034918
TraesCS4A03G1109700	TraesCS4A03G1109700.1	IPR011009	Kinase-like_dom_sf	Protein kinase-like domain superfamily	343	649	718032553	718034918	718032553	718034918
TraesCS4A03G1109700	TraesCS4A03G1109700.1	IPR017441	Protein_kinase_ATP_BS	Protein kinase, ATP binding site	367	390	718032553	718034918	718032553	718034918
TraesCS4A03G1108800	TraesCS4A03G1108800.1	IPR032675	LRR_dom_sf	Leucine-rich repeat domain superfamily	57	423	717963039	717964664	717963039	717964664
TraesCS4A03G1108800	TraesCS4A03G1108800.1	IPR044974	Disease_R_plants	Disease resistance protein, plants	4	376	717963039	717964664	717963039	717964664
TraesCS4A03G1117800	TraesCS4A03G1117800.1	IPR002182	NB-ARC	NB-ARC	186	422	720515680	720519309	720515680	720519309
TraesCS4A03G1117800	TraesCS4A03G1117800.1	IPR032675	LRR_dom_sf	Leucine-rich repeat domain superfamily	533	961	720515680	720519309	720515680	720519309
TraesCS4A03G1117800	TraesCS4A03G1117800.1	IPR041118	Rx_N	Disease resistance, N-terminal	16	99	720515680	720519309	720515680	720519309
TraesCS4A03G1117800	TraesCS4A03G1117800.1	IPR044974	Disease_R_plants	Disease resistance protein, plants	29	921	720515680	720519309	720515680	720519309
TraesCS4A03G1117600	TraesCS4A03G1117600.1	IPR002182	NB-ARC	NB-ARC	185	419	720503816	720505786	720503816	720505786
TraesCS4A03G1117600	TraesCS4A03G1117600.1	IPR041118	Rx_N	Disease resistance, N-terminal	14	100	720503816	720505786	720503816	720505786
TraesCS4A03G1117600	TraesCS4A03G1117600.1	IPR044974	Disease_R_plants	Disease resistance protein, plants	27	558	720503816	720505786	720503816	720505786
TraesCS4A03G1118300	TraesCS4A03G1118300.1	IPR002182	NB-ARC	NB-ARC	180	422	720604767	720607990	720604767	720607990
TraesCS4A03G1118300	TraesCS4A03G1118300.1	IPR032675	LRR_dom_sf	Leucine-rich repeat domain superfamily	568	804	720604767	720607990	720604767	720607990
TraesCS4A03G1118300	TraesCS4A03G1118300.1	IPR041118	Rx_N	Disease resistance, N-terminal	13	96	720604767	720607990	720604767	720607990
TraesCS4A03G1118300	TraesCS4A03G1118300.1	IPR044974	Disease_R_plants	Disease resistance protein, plants	35	795	720604767	720607990	720604767	720607990
TraesCS4A03G1117400	TraesCS4A03G1117400.2	IPR002182	NB-ARC	NB-ARC	186	425	720469161	720475052	720469161	720475052
TraesCS4A03G1117400	TraesCS4A03G1117400.2	IPR032675	LRR_dom_sf	Leucine-rich repeat domain superfamily	551	927	720469161	720475052	720469161	720475052
TraesCS4A03G1117400	TraesCS4A03G1117400.2	IPR041118	Rx_N	Disease resistance, N-terminal	10	90	720469161	720475052	720469161	720475052
TraesCS4A03G1117400	TraesCS4A03G1117400.2	IPR044974	Disease_R_plants	Disease resistance protein, plants	32	906	720469161	720475052	720469161	720475052
TraesCS4A03G1117400	TraesCS4A03G1117400.1	IPR002182	NB-ARC	NB-ARC	186	425	720469161	720475052	720469161	720475052
TraesCS4A03G1117400	TraesCS4A03G1117400.1	IPR032675	LRR_dom_sf	Leucine-rich repeat domain superfamily	551	927	720469161	720475052	720469161	720475052
TraesCS4A03G1117400	TraesCS4A03G1117400.1	IPR041118	Rx_N	Disease resistance, N-terminal	10	90	720469161	720475052	720469161	720475052
TraesCS4A03G1117400	TraesCS4A03G1117400.1	IPR044974	Disease_R_plants	Disease resistance protein, plants	32	906	720469161	720475052	720469161	720475052
TraesCS4A03G1109600	TraesCS4A03G1109600.1	IPR000719	Prot_kinase_dom	Protein kinase domain	362	642	718032553	718034918	718032553	718034918
TraesCS4A03G1109600	TraesCS4A03G1109600.1	IPR008271	Ser/Thr_kinase_AS	Serine/threonine-protein kinase, active site	480	492	718032553	718034918	718032553	718034918
TraesCS4A03G1109600	TraesCS4A03G1109600.1	IPR011009	Kinase-like_dom_sf	Protein kinase-like domain superfamily	343	649	718032553	718034918	718032553	718034918
TraesCS4A03G1109600	TraesCS4A03G1109600.1	IPR017441	Protein_kinase_ATP_BS	Protein kinase, ATP binding site	367	390	718032553	718034918	718032553	718034918
TraesCS4A03G1100400	TraesCS4A03G1100400.1	IPR000719	Prot_kinase_dom	Protein kinase domain	510	791	714714353	714717658	714714353	714717658
TraesCS4A03G1100400	TraesCS4A03G1100400.1	IPR001245	Ser-Thr/Tyr_kinase_cat_dom	Serine-threonine/tyrosine-protein kinase, catalytic domain	515	721	714714353	714717658	714714353	714717658
TraesCS4A03G1100400	TraesCS4A03G1100400.1	IPR008271	Ser/Thr_kinase_AS	Serine/threonine-protein kinase, active site	638	650	714714353	714717658	714714353	714717658
TraesCS4A03G1100400	TraesCS4A03G1100400.1	IPR011009	Kinase-like_dom_sf	Protein kinase-like domain superfamily	485	788	714714353	714717658	714714353	714717658
TraesCS4A03G1100400	TraesCS4A03G1100400.1	IPR017441	Protein_kinase_ATP_BS	Protein kinase, ATP binding site	516	544	714714353	714717658	714714353	714717658
TraesCS4A03G1100400	TraesCS4A03G1100400.1	IPR045272	ANXUR1-like	Receptor-like protein kinase ANXUR1-like	498	796	714714353	714717658	714714353	714717658
TraesCS4A03G1110300	TraesCS4A03G1110300.1	IPR002182	NB-ARC	NB-ARC	142	373	718409950	718411095	718409950	718411095
TraesCS4A03G1110300	TraesCS4A03G1110300.1	IPR041118	Rx_N	Disease resistance, N-terminal	5	62	718409950	718411095	718409950	718411095
TraesCS4A03G1110300	TraesCS4A03G1110300.1	IPR044974	Disease_R_plants	Disease resistance protein, plants	5	369	718409950	718411095	718409950	718411095
TraesCS4A03G1117700	TraesCS4A03G1117700.1	IPR032675	LRR_dom_sf	Leucine-rich repeat domain superfamily	1	94	720505799	720507249	720505799	720507249
TraesCS4A03G1117300	TraesCS4A03G1117300.1	IPR002182	NB-ARC	NB-ARC	187	411	720416672	720427645	720416672	720427645
TraesCS4A03G1117300	TraesCS4A03G1117300.1	IPR032675	LRR_dom_sf	Leucine-rich repeat domain superfamily	582	947	720416672	720427645	720416672	720427645
TraesCS4A03G1117300	TraesCS4A03G1117300.1	IPR041118	Rx_N	Disease resistance, N-terminal	5	93	720416672	720427645	720416672	720427645
TraesCS4A03G1117300	TraesCS4A03G1117300.1	IPR044974	Disease_R_plants	Disease resistance protein, plants	30	782	720416672	720427645	720416672	720427645
TraesCS4A03G1117900	TraesCS4A03G1117900.3	IPR002182	NB-ARC	NB-ARC	189	400	720522528	720527815	720522871	720527815
TraesCS4A03G1117900	TraesCS4A03G1117900.3	IPR032675	LRR_dom_sf	Leucine-rich repeat domain superfamily	541	936	720522528	720527815	720522871	720527815
TraesCS4A03G1117900	TraesCS4A03G1117900.3	IPR041118	Rx_N	Disease resistance, N-terminal	10	90	720522528	720527815	720522871	720527815
TraesCS4A03G1117900	TraesCS4A03G1117900.3	IPR044974	Disease_R_plants	Disease resistance protein, plants	32	875	720522528	720527815	720522871	720527815
TraesCS4A03G1117900	TraesCS4A03G1117900.1	IPR002182	NB-ARC	NB-ARC	14	203	720522528	720527815	720522528	720526216
TraesCS4A03G1117900	TraesCS4A03G1117900.1	IPR032675	LRR_dom_sf	Leucine-rich repeat domain superfamily	342	739	720522528	720527815	720522528	720526216
TraesCS4A03G1117900	TraesCS4A03G1117900.1	IPR044974	Disease_R_plants	Disease resistance protein, plants	23	678	720522528	720527815	720522528	720526216
TraesCS4A03G1117900	TraesCS4A03G1117900.2	IPR002182	NB-ARC	NB-ARC	14	203	720522528	720527815	720522528	720526216
TraesCS4A03G1117900	TraesCS4A03G1117900.2	IPR032675	LRR_dom_sf	Leucine-rich repeat domain superfamily	342	739	720522528	720527815	720522528	720526216
TraesCS4A03G1117900	TraesCS4A03G1117900.2	IPR044974	Disease_R_plants	Disease resistance protein, plants	23	678	720522528	720527815	720522528	720526216
TraesCS4A03G1114300	TraesCS4A03G1114300.1	IPR000719	Prot_kinase_dom	Protein kinase domain	875	1131	719484598	719488397	719484598	719488397
TraesCS4A03G1114300	TraesCS4A03G1114300.1	IPR003591	Leu-rich_rpt_typical-subtyp	Leucine-rich repeat, typical subtype	725	748	719484598	719488397	719484598	719488397
TraesCS4A03G1114300	TraesCS4A03G1114300.1	IPR011009	Kinase-like_dom_sf	Protein kinase-like domain superfamily	858	1133	719484598	719488397	719484598	719488397
TraesCS4A03G1114300	TraesCS4A03G1114300.1	IPR013210	LRR_N_plant-typ	Leucine-rich repeat-containing N-terminal, plant-type	33	71	719484598	719488397	719484598	719488397
TraesCS4A03G1114300	TraesCS4A03G1114300.1	IPR017441	Protein_kinase_ATP_BS	Protein kinase, ATP binding site	879	902	719484598	719488397	719484598	719488397
TraesCS4A03G1114300	TraesCS4A03G1114300.1	IPR032675	LRR_dom_sf	Leucine-rich repeat domain superfamily	33	188	719484598	719488397	719484598	719488397
TraesCS4A03G1100100	TraesCS4A03G1100100.1	IPR001841	Znf_RING	Zinc finger, RING-type	202	242	714635770	714637581	714635770	714637581
TraesCS4A03G1100100	TraesCS4A03G1100100.1	IPR013083	Znf_RING/FYVE/PHD	Zinc finger, RING/FYVE/PHD-type	188	249	714635770	714637581	714635770	714637581
TraesCS4A03G1118700	TraesCS4A03G1118700.2	IPR002182	NB-ARC	NB-ARC	183	422	720647975	720652628	720647975	720652628
TraesCS4A03G1118700	TraesCS4A03G1118700.2	IPR032675	LRR_dom_sf	Leucine-rich repeat domain superfamily	550	666	720647975	720652628	720647975	720652628
TraesCS4A03G1118700	TraesCS4A03G1118700.2	IPR041118	Rx_N	Disease resistance, N-terminal	15	99	720647975	720652628	720647975	720652628
TraesCS4A03G1118700	TraesCS4A03G1118700.2	IPR044974	Disease_R_plants	Disease resistance protein, plants	29	844	720647975	720652628	720647975	720652628
TraesCS4A03G1118700	TraesCS4A03G1118700.1	IPR002182	NB-ARC	NB-ARC	183	422	720647975	720652628	720647975	720651545
TraesCS4A03G1118700	TraesCS4A03G1118700.1	IPR032675	LRR_dom_sf	Leucine-rich repeat domain superfamily	542	793	720647975	720652628	720647975	720651545
TraesCS4A03G1118700	TraesCS4A03G1118700.1	IPR041118	Rx_N	Disease resistance, N-terminal	15	99	720647975	720652628	720647975	720651545
TraesCS4A03G1118700	TraesCS4A03G1118700.1	IPR044974	Disease_R_plants	Disease resistance protein, plants	29	774	720647975	720652628	720647975	720651545
TraesCS4A03G1113800	TraesCS4A03G1113800.1	IPR001810	F-box_dom	F-box domain	7	46	719418499	719419609	719418499	719419609
TraesCS4A03G1113800	TraesCS4A03G1113800.1	IPR036047	F-box-like_dom_sf	F-box-like domain superfamily	5	41	719418499	719419609	719418499	719419609

## Sheet: TaDArTAG000206
Gene stable ID	Transcript stable ID	Interpro ID	Interpro Short Description	Interpro Description	Interpro start	Interpro end	Gene start (bp)	Gene end (bp)	Transcript start (bp)	Transcript end (bp)
TraesCS1A03G0769500	TraesCS1A03G0769500.1	IPR003439	ABC_transporter-like_ATP-bd	ABC transporter-like, ATP-binding domain	27	79	502315544	502320959	502315544	502320959
TraesCS1A03G0769500	TraesCS1A03G0769500.1	IPR011527	ABC1_TM_dom	ABC transporter type 1, transmembrane domain	233	513	502315544	502320959	502315544	502320959
TraesCS1A03G0769500	TraesCS1A03G0769500.1	IPR017871	ABC_transporter-like_CS	ABC transporter-like, conserved site	52	66	502315544	502320959	502315544	502320959
TraesCS1A03G0769500	TraesCS1A03G0769500.1	IPR036640	ABC1_TM_sf	ABC transporter type 1, transmembrane domain superfamily	231	532	502315544	502320959	502315544	502320959
TraesCS1A03G0769500	TraesCS1A03G0769500.1	IPR044726	ABCC_6TM_D2	ABC transporter C family, six-transmembrane helical domain 2	231	525	502315544	502320959	502315544	502320959
TraesCS1A03G0769500	TraesCS1A03G0769500.1	IPR050173	ABC_transporter_C	ATP-binding cassette transporter C	4	746	502315544	502320959	502315544	502320959
TraesCS1A03G0767700	TraesCS1A03G0767700.2	IPR008271	Ser/Thr_kinase_AS	Serine/threonine-protein kinase, active site	182	194	501832613	501834979	501832613	501834979
TraesCS1A03G0767700	TraesCS1A03G0767700.2	IPR011009	Kinase-like_dom_sf	Protein kinase-like domain superfamily	46	342	501832613	501834979	501832613	501834979
TraesCS1A03G0767700	TraesCS1A03G0767700.2	IPR017441	Protein_kinase_ATP_BS	Protein kinase, ATP binding site	68	91	501832613	501834979	501832613	501834979
TraesCS1A03G0767700	TraesCS1A03G0767700.1	IPR008271	Ser/Thr_kinase_AS	Serine/threonine-protein kinase, active site	128	140	501832613	501834979	501832613	501834979
TraesCS1A03G0767700	TraesCS1A03G0767700.1	IPR011009	Kinase-like_dom_sf	Protein kinase-like domain superfamily	8	279	501832613	501834979	501832613	501834979
TraesCS1A03G0767700	TraesCS1A03G0767700.1	IPR017441	Protein_kinase_ATP_BS	Protein kinase, ATP binding site	14	37	501832613	501834979	501832613	501834979
TraesCS1A03G0757200	TraesCS1A03G0757200.1	IPR013083	Znf_RING/FYVE/PHD	Zinc finger, RING/FYVE/PHD-type	154	277	499125154	499130843	499125154	499130843
TraesCS1A03G0749900	TraesCS1A03G0749900.1	IPR008271	Ser/Thr_kinase_AS	Serine/threonine-protein kinase, active site	407	419	497220037	497223969	497220037	497223969
TraesCS1A03G0749900	TraesCS1A03G0749900.1	IPR011009	Kinase-like_dom_sf	Protein kinase-like domain superfamily	234	578	497220037	497223969	497220037	497223969
TraesCS1A03G0753000	TraesCS1A03G0753000.1	IPR001611	Leu-rich_rpt	Leucine-rich repeat	68	89	497820734	497829337	497820734	497829337
TraesCS1A03G0753000	TraesCS1A03G0753000.1	IPR008271	Ser/Thr_kinase_AS	Serine/threonine-protein kinase, active site	678	690	497820734	497829337	497820734	497829337
TraesCS1A03G0753000	TraesCS1A03G0753000.1	IPR011009	Kinase-like_dom_sf	Protein kinase-like domain superfamily	543	850	497820734	497829337	497820734	497829337
TraesCS1A03G0753000	TraesCS1A03G0753000.1	IPR017441	Protein_kinase_ATP_BS	Protein kinase, ATP binding site	564	586	497820734	497829337	497820734	497829337
TraesCS1A03G0753000	TraesCS1A03G0753000.1	IPR032675	LRR_dom_sf	Leucine-rich repeat domain superfamily	44	177	497820734	497829337	497820734	497829337
TraesCS1A03G0753000	TraesCS1A03G0753000.2	IPR001611	Leu-rich_rpt	Leucine-rich repeat	148	207	497820734	497829337	497820734	497829337
TraesCS1A03G0753000	TraesCS1A03G0753000.2	IPR008271	Ser/Thr_kinase_AS	Serine/threonine-protein kinase, active site	735	747	497820734	497829337	497820734	497829337
TraesCS1A03G0753000	TraesCS1A03G0753000.2	IPR011009	Kinase-like_dom_sf	Protein kinase-like domain superfamily	600	907	497820734	497829337	497820734	497829337
TraesCS1A03G0753000	TraesCS1A03G0753000.2	IPR013210	LRR_N_plant-typ	Leucine-rich repeat-containing N-terminal, plant-type	30	68	497820734	497829337	497820734	497829337
TraesCS1A03G0753000	TraesCS1A03G0753000.2	IPR017441	Protein_kinase_ATP_BS	Protein kinase, ATP binding site	621	643	497820734	497829337	497820734	497829337
TraesCS1A03G0753000	TraesCS1A03G0753000.2	IPR032675	LRR_dom_sf	Leucine-rich repeat domain superfamily	31	185	497820734	497829337	497820734	497829337
TraesCS1A03G0766000	TraesCS1A03G0766000.1	IPR001611	Leu-rich_rpt	Leucine-rich repeat	102	161	501301196	501302899	501301196	501302899
TraesCS1A03G0766000	TraesCS1A03G0766000.1	IPR013210	LRR_N_plant-typ	Leucine-rich repeat-containing N-terminal, plant-type	35	73	501301196	501302899	501301196	501302899
TraesCS1A03G0766000	TraesCS1A03G0766000.1	IPR032675	LRR_dom_sf	Leucine-rich repeat domain superfamily	34	211	501301196	501302899	501301196	501302899
TraesCS1A03G0764100	TraesCS1A03G0764100.1	IPR036047	F-box-like_dom_sf	F-box-like domain superfamily	15	55	500692251	500694132	500692251	500694132
TraesCS1A03G0764100	TraesCS1A03G0764100.1	IPR044809	AUF1-like	F-box protein AUF1-like	18	356	500692251	500694132	500692251	500694132
TraesCS1A03G0748900	TraesCS1A03G0748900.1	IPR001841	Znf_RING	Zinc finger, RING-type	119	162	496854244	496854831	496854244	496854831
TraesCS1A03G0748900	TraesCS1A03G0748900.1	IPR013083	Znf_RING/FYVE/PHD	Zinc finger, RING/FYVE/PHD-type	98	168	496854244	496854831	496854244	496854831
TraesCS1A03G0763400	TraesCS1A03G0763400.1	IPR008271	Ser/Thr_kinase_AS	Serine/threonine-protein kinase, active site	161	173	500303823	500307643	500303823	500307643
TraesCS1A03G0763400	TraesCS1A03G0763400.1	IPR011009	Kinase-like_dom_sf	Protein kinase-like domain superfamily	6	312	500303823	500307643	500303823	500307643
TraesCS1A03G0763400	TraesCS1A03G0763400.1	IPR017441	Protein_kinase_ATP_BS	Protein kinase, ATP binding site	19	44	500303823	500307643	500303823	500307643
TraesCS1A03G0748600	TraesCS1A03G0748600.1	IPR001841	Znf_RING	Zinc finger, RING-type	121	164	496842001	496842594	496842001	496842594
TraesCS1A03G0748600	TraesCS1A03G0748600.1	IPR013083	Znf_RING/FYVE/PHD	Zinc finger, RING/FYVE/PHD-type	99	170	496842001	496842594	496842001	496842594
TraesCS1A03G0768300	TraesCS1A03G0768300.1	IPR002182	NB-ARC	NB-ARC	177	428	501854997	501859053	501854997	501859053
TraesCS1A03G0768300	TraesCS1A03G0768300.1	IPR032675	LRR_dom_sf	Leucine-rich repeat domain superfamily	538	879	501854997	501859053	501854997	501859053
TraesCS1A03G0768300	TraesCS1A03G0768300.1	IPR041118	Rx_N	Disease resistance, N-terminal	11	98	501854997	501859053	501854997	501859053
TraesCS1A03G0766600	TraesCS1A03G0766600.1	IPR001611	Leu-rich_rpt	Leucine-rich repeat	101	160	501419654	501421089	501419654	501421089
TraesCS1A03G0766600	TraesCS1A03G0766600.1	IPR013210	LRR_N_plant-typ	Leucine-rich repeat-containing N-terminal, plant-type	35	72	501419654	501421089	501419654	501421089
TraesCS1A03G0766600	TraesCS1A03G0766600.1	IPR032675	LRR_dom_sf	Leucine-rich repeat domain superfamily	33	211	501419654	501421089	501419654	501421089
TraesCS1A03G0750700	TraesCS1A03G0750700.2	IPR001245	Ser-Thr/Tyr_kinase_cat_dom	Serine-threonine/tyrosine-protein kinase, catalytic domain	347	611	497560930	497567219	497560930	497567219
TraesCS1A03G0750700	TraesCS1A03G0750700.2	IPR001611	Leu-rich_rpt	Leucine-rich repeat	96	115	497560930	497567219	497560930	497567219
TraesCS1A03G0750700	TraesCS1A03G0750700.2	IPR003591	Leu-rich_rpt_typical-subtyp	Leucine-rich repeat, typical subtype	185	216	497560930	497567219	497560930	497567219
TraesCS1A03G0750700	TraesCS1A03G0750700.2	IPR011009	Kinase-like_dom_sf	Protein kinase-like domain superfamily	347	612	497560930	497567219	497560930	497567219
TraesCS1A03G0750700	TraesCS1A03G0750700.2	IPR013210	LRR_N_plant-typ	Leucine-rich repeat-containing N-terminal, plant-type	27	65	497560930	497567219	497560930	497567219
TraesCS1A03G0750700	TraesCS1A03G0750700.2	IPR017441	Protein_kinase_ATP_BS	Protein kinase, ATP binding site	349	380	497560930	497567219	497560930	497567219
TraesCS1A03G0750700	TraesCS1A03G0750700.2	IPR032675	LRR_dom_sf	Leucine-rich repeat domain superfamily	27	183	497560930	497567219	497560930	497567219
TraesCS1A03G0750700	TraesCS1A03G0750700.1	IPR003591	Leu-rich_rpt_typical-subtyp	Leucine-rich repeat, typical subtype	185	216	497560930	497567219	497560930	497567219
TraesCS1A03G0750700	TraesCS1A03G0750700.1	IPR011009	Kinase-like_dom_sf	Protein kinase-like domain superfamily	347	593	497560930	497567219	497560930	497567219
TraesCS1A03G0750700	TraesCS1A03G0750700.1	IPR013210	LRR_N_plant-typ	Leucine-rich repeat-containing N-terminal, plant-type	27	65	497560930	497567219	497560930	497567219
TraesCS1A03G0750700	TraesCS1A03G0750700.1	IPR017441	Protein_kinase_ATP_BS	Protein kinase, ATP binding site	349	380	497560930	497567219	497560930	497567219
TraesCS1A03G0750700	TraesCS1A03G0750700.1	IPR032675	LRR_dom_sf	Leucine-rich repeat domain superfamily	27	183	497560930	497567219	497560930	497567219
TraesCS1A03G0756400	TraesCS1A03G0756400.1	IPR001245	Ser-Thr/Tyr_kinase_cat_dom	Serine-threonine/tyrosine-protein kinase, catalytic domain	636	899	499012373	499018117	499012373	499018117
TraesCS1A03G0756400	TraesCS1A03G0756400.1	IPR001611	Leu-rich_rpt	Leucine-rich repeat	117	139	499012373	499018117	499012373	499018117
TraesCS1A03G0756400	TraesCS1A03G0756400.1	IPR008271	Ser/Thr_kinase_AS	Serine/threonine-protein kinase, active site	751	763	499012373	499018117	499012373	499018117
TraesCS1A03G0756400	TraesCS1A03G0756400.1	IPR011009	Kinase-like_dom_sf	Protein kinase-like domain superfamily	618	907	499012373	499018117	499012373	499018117
TraesCS1A03G0756400	TraesCS1A03G0756400.1	IPR013210	LRR_N_plant-typ	Leucine-rich repeat-containing N-terminal, plant-type	28	64	499012373	499018117	499012373	499018117
TraesCS1A03G0756400	TraesCS1A03G0756400.1	IPR017441	Protein_kinase_ATP_BS	Protein kinase, ATP binding site	638	660	499012373	499018117	499012373	499018117
TraesCS1A03G0756400	TraesCS1A03G0756400.1	IPR032675	LRR_dom_sf	Leucine-rich repeat domain superfamily	32	184	499012373	499018117	499012373	499018117
TraesCS1A03G0762100	TraesCS1A03G0762100.1	IPR036047	F-box-like_dom_sf	F-box-like domain superfamily	49	92	500169285	500171256	500169285	500171256
TraesCS1A03G0748500	TraesCS1A03G0748500.1	IPR001841	Znf_RING	Zinc finger, RING-type	119	162	496828781	496829359	496828781	496829359
TraesCS1A03G0748500	TraesCS1A03G0748500.1	IPR013083	Znf_RING/FYVE/PHD	Zinc finger, RING/FYVE/PHD-type	98	168	496828781	496829359	496828781	496829359

## Sheet: TaDArTAG000523
Gene stable ID	Transcript stable ID	Interpro ID	Interpro Short Description	Interpro Description	Interpro start	Interpro end	Gene start (bp)	Gene end (bp)	Transcript start (bp)	Transcript end (bp)
TraesCS2B03G1444300	TraesCS2B03G1444300.3	IPR000719	Prot_kinase_dom	Protein kinase domain	534	700	775407834	775411174	775407834	775411174
TraesCS2B03G1444300	TraesCS2B03G1444300.3	IPR001245	Ser-Thr/Tyr_kinase_cat_dom	Serine-threonine/tyrosine-protein kinase, catalytic domain	537	688	775407834	775411174	775407834	775411174
TraesCS2B03G1444300	TraesCS2B03G1444300.3	IPR008271	Ser/Thr_kinase_AS	Serine/threonine-protein kinase, active site	656	668	775407834	775411174	775407834	775411174
TraesCS2B03G1444300	TraesCS2B03G1444300.3	IPR011009	Kinase-like_dom_sf	Protein kinase-like domain superfamily	518	699	775407834	775411174	775407834	775411174
TraesCS2B03G1444300	TraesCS2B03G1444300.3	IPR024171	SRK-like_kinase	S-receptor-like serine/threonine-protein kinase	2	700	775407834	775411174	775407834	775411174
TraesCS2B03G1444300	TraesCS2B03G1444300.1	IPR000719	Prot_kinase_dom	Protein kinase domain	534	635	775407834	775411174	775407834	775411174
TraesCS2B03G1444300	TraesCS2B03G1444300.1	IPR001245	Ser-Thr/Tyr_kinase_cat_dom	Serine-threonine/tyrosine-protein kinase, catalytic domain	537	619	775407834	775411174	775407834	775411174
TraesCS2B03G1444300	TraesCS2B03G1444300.1	IPR011009	Kinase-like_dom_sf	Protein kinase-like domain superfamily	517	624	775407834	775411174	775407834	775411174
TraesCS2B03G1444300	TraesCS2B03G1444300.2	IPR000719	Prot_kinase_dom	Protein kinase domain	534	813	775407834	775411174	775407834	775411174
TraesCS2B03G1444300	TraesCS2B03G1444300.2	IPR001245	Ser-Thr/Tyr_kinase_cat_dom	Serine-threonine/tyrosine-protein kinase, catalytic domain	537	805	775407834	775411174	775407834	775411174
TraesCS2B03G1444300	TraesCS2B03G1444300.2	IPR008271	Ser/Thr_kinase_AS	Serine/threonine-protein kinase, active site	656	668	775407834	775411174	775407834	775411174
TraesCS2B03G1444300	TraesCS2B03G1444300.2	IPR011009	Kinase-like_dom_sf	Protein kinase-like domain superfamily	518	806	775407834	775411174	775407834	775411174
TraesCS2B03G1444300	TraesCS2B03G1444300.2	IPR024171	SRK-like_kinase	S-receptor-like serine/threonine-protein kinase	2	847	775407834	775411174	775407834	775411174
TraesCS2B03G1451500	TraesCS2B03G1451500.1	IPR001611	Leu-rich_rpt	Leucine-rich repeat	360	382	777778641	777783446	777778641	777783446
TraesCS2B03G1451500	TraesCS2B03G1451500.1	IPR003591	Leu-rich_rpt_typical-subtyp	Leucine-rich repeat, typical subtype	591	619	777778641	777783446	777778641	777783446
TraesCS2B03G1451500	TraesCS2B03G1451500.1	IPR013210	LRR_N_plant-typ	Leucine-rich repeat-containing N-terminal, plant-type	31	70	777778641	777783446	777778641	777783446
TraesCS2B03G1451500	TraesCS2B03G1451500.1	IPR032675	LRR_dom_sf	Leucine-rich repeat domain superfamily	30	191	777778641	777783446	777778641	777783446
TraesCS2B03G1451500	TraesCS2B03G1451500.1	IPR052595	LRRC69/RLP	Leucine-rich repeat-containing protein 69/Receptor-like	407	673	777778641	777783446	777778641	777783446
TraesCS2B03G1450200	TraesCS2B03G1450200.1	IPR000719	Prot_kinase_dom	Protein kinase domain	765	1029	777455447	777459222	777455447	777459222
TraesCS2B03G1450200	TraesCS2B03G1450200.1	IPR001611	Leu-rich_rpt	Leucine-rich repeat	249	271	777455447	777459222	777455447	777459222
TraesCS2B03G1450200	TraesCS2B03G1450200.1	IPR003591	Leu-rich_rpt_typical-subtyp	Leucine-rich repeat, typical subtype	99	122	777455447	777459222	777455447	777459222
TraesCS2B03G1450200	TraesCS2B03G1450200.1	IPR008271	Ser/Thr_kinase_AS	Serine/threonine-protein kinase, active site	883	895	777455447	777459222	777455447	777459222
TraesCS2B03G1450200	TraesCS2B03G1450200.1	IPR011009	Kinase-like_dom_sf	Protein kinase-like domain superfamily	739	1032	777455447	777459222	777455447	777459222
TraesCS2B03G1450200	TraesCS2B03G1450200.1	IPR013210	LRR_N_plant-typ	Leucine-rich repeat-containing N-terminal, plant-type	32	74	777455447	777459222	777455447	777459222
TraesCS2B03G1450200	TraesCS2B03G1450200.1	IPR032675	LRR_dom_sf	Leucine-rich repeat domain superfamily	33	146	777455447	777459222	777455447	777459222
TraesCS2B03G1440600	TraesCS2B03G1440600.2	IPR000719	Prot_kinase_dom	Protein kinase domain	23	301	774512181	774522456	774512181	774522456
TraesCS2B03G1440600	TraesCS2B03G1440600.2	IPR008271	Ser/Thr_kinase_AS	Serine/threonine-protein kinase, active site	158	170	774512181	774522456	774512181	774522456
TraesCS2B03G1440600	TraesCS2B03G1440600.2	IPR011009	Kinase-like_dom_sf	Protein kinase-like domain superfamily	8	303	774512181	774522456	774512181	774522456
TraesCS2B03G1440600	TraesCS2B03G1440600.2	IPR017441	Protein_kinase_ATP_BS	Protein kinase, ATP binding site	29	51	774512181	774522456	774512181	774522456
TraesCS2B03G1440600	TraesCS2B03G1440600.1	IPR000719	Prot_kinase_dom	Protein kinase domain	24	301	774512181	774522456	774512181	774522456
TraesCS2B03G1440600	TraesCS2B03G1440600.1	IPR008271	Ser/Thr_kinase_AS	Serine/threonine-protein kinase, active site	158	170	774512181	774522456	774512181	774522456
TraesCS2B03G1440600	TraesCS2B03G1440600.1	IPR011009	Kinase-like_dom_sf	Protein kinase-like domain superfamily	8	303	774512181	774522456	774512181	774522456
TraesCS2B03G1440600	TraesCS2B03G1440600.1	IPR017441	Protein_kinase_ATP_BS	Protein kinase, ATP binding site	29	51	774512181	774522456	774512181	774522456
TraesCS2B03G1445000	TraesCS2B03G1445000.1	IPR000571	Znf_CCCH	Zinc finger, CCCH-type	21	50	776180418	776184624	776180418	776184624
TraesCS2B03G1445000	TraesCS2B03G1445000.1	IPR036855	Znf_CCCH_sf	Zinc finger, CCCH-type superfamily	103	127	776180418	776184624	776180418	776184624
TraesCS2B03G1445000	TraesCS2B03G1445000.1	IPR041686	Znf-CCCH_3	Zinc-finger CCCH domain	22	78	776180418	776184624	776180418	776184624
TraesCS2B03G1449600	TraesCS2B03G1449600.1	IPR000719	Prot_kinase_dom	Protein kinase domain	416	698	777223751	777226313	777223751	777226313
TraesCS2B03G1449600	TraesCS2B03G1449600.1	IPR008271	Ser/Thr_kinase_AS	Serine/threonine-protein kinase, active site	537	549	777223751	777226313	777223751	777226313
TraesCS2B03G1449600	TraesCS2B03G1449600.1	IPR011009	Kinase-like_dom_sf	Protein kinase-like domain superfamily	400	686	777223751	777226313	777223751	777226313
TraesCS2B03G1449600	TraesCS2B03G1449600.1	IPR017441	Protein_kinase_ATP_BS	Protein kinase, ATP binding site	422	444	777223751	777226313	777223751	777226313
TraesCS2B03G1449600	TraesCS2B03G1449600.1	IPR045274	WAK-like	Receptor-like kinase WAK-like	28	699	777223751	777226313	777223751	777226313
TraesCS2B03G1441700	TraesCS2B03G1441700.1	IPR001841	Znf_RING	Zinc finger, RING-type	394	438	774677778	774683200	774677778	774683200
TraesCS2B03G1441700	TraesCS2B03G1441700.1	IPR013083	Znf_RING/FYVE/PHD	Zinc finger, RING/FYVE/PHD-type	388	477	774677778	774683200	774677778	774683200
TraesCS2B03G1441700	TraesCS2B03G1441700.1	IPR017907	Znf_RING_CS	Zinc finger, RING-type, conserved site	293	302	774677778	774683200	774677778	774683200
TraesCS2B03G1436200	TraesCS2B03G1436200.1	IPR032675	LRR_dom_sf	Leucine-rich repeat domain superfamily	191	470	772978724	772980523	772978724	772980523
TraesCS2B03G1436200	TraesCS2B03G1436200.1	IPR051582	LRR_extensin-like_regulator	Leucine-rich repeat extensin-like regulator	143	493	772978724	772980523	772978724	772980523
TraesCS2B03G1437400	TraesCS2B03G1437400.1	IPR041118	Rx_N	Disease resistance, N-terminal	3	69	773237901	773238588	773237901	773238588
TraesCS2B03G1449900	TraesCS2B03G1449900.1	IPR000719	Prot_kinase_dom	Protein kinase domain	365	647	777269621	777272137	777269621	777272137
TraesCS2B03G1449900	TraesCS2B03G1449900.1	IPR001245	Ser-Thr/Tyr_kinase_cat_dom	Serine-threonine/tyrosine-protein kinase, catalytic domain	367	635	777269621	777272137	777269621	777272137
TraesCS2B03G1449900	TraesCS2B03G1449900.1	IPR008271	Ser/Thr_kinase_AS	Serine/threonine-protein kinase, active site	486	498	777269621	777272137	777269621	777272137
TraesCS2B03G1449900	TraesCS2B03G1449900.1	IPR011009	Kinase-like_dom_sf	Protein kinase-like domain superfamily	349	635	777269621	777272137	777269621	777272137
TraesCS2B03G1440400	TraesCS2B03G1440400.1	IPR000719	Prot_kinase_dom	Protein kinase domain	179	446	774418469	774421024	774418469	774421024
TraesCS2B03G1440400	TraesCS2B03G1440400.1	IPR008271	Ser/Thr_kinase_AS	Serine/threonine-protein kinase, active site	295	307	774418469	774421024	774418469	774421024
TraesCS2B03G1440400	TraesCS2B03G1440400.1	IPR011009	Kinase-like_dom_sf	Protein kinase-like domain superfamily	160	449	774418469	774421024	774418469	774421024
TraesCS2B03G1440400	TraesCS2B03G1440400.1	IPR017441	Protein_kinase_ATP_BS	Protein kinase, ATP binding site	182	204	774418469	774421024	774418469	774421024
TraesCS2B03G1439900	TraesCS2B03G1439900.1	IPR010666	Znf_GRF	Zinc finger, GRF-type	16	57	774238534	774239618	774238534	774239618
TraesCS2B03G1452200	TraesCS2B03G1452200.1	IPR001611	Leu-rich_rpt	Leucine-rich repeat	98	119	778198528	778207381	778198528	778207381
TraesCS2B03G1452200	TraesCS2B03G1452200.1	IPR003591	Leu-rich_rpt_typical-subtyp	Leucine-rich repeat, typical subtype	591	615	778198528	778207381	778198528	778207381
TraesCS2B03G1452200	TraesCS2B03G1452200.1	IPR013210	LRR_N_plant-typ	Leucine-rich repeat-containing N-terminal, plant-type	31	70	778198528	778207381	778198528	778207381
TraesCS2B03G1452200	TraesCS2B03G1452200.1	IPR032675	LRR_dom_sf	Leucine-rich repeat domain superfamily	30	192	778198528	778207381	778198528	778207381
TraesCS2B03G1452400	TraesCS2B03G1452400.1	IPR001611	Leu-rich_rpt	Leucine-rich repeat	452	510	778211910	778214195	778211910	778214195
TraesCS2B03G1452400	TraesCS2B03G1452400.1	IPR003591	Leu-rich_rpt_typical-subtyp	Leucine-rich repeat, typical subtype	111	135	778211910	778214195	778211910	778214195
TraesCS2B03G1452400	TraesCS2B03G1452400.1	IPR013210	LRR_N_plant-typ	Leucine-rich repeat-containing N-terminal, plant-type	47	86	778211910	778214195	778211910	778214195
TraesCS2B03G1452400	TraesCS2B03G1452400.1	IPR032675	LRR_dom_sf	Leucine-rich repeat domain superfamily	48	158	778211910	778214195	778211910	778214195
TraesCS2B03G1441000	TraesCS2B03G1441000.1	IPR001841	Znf_RING	Zinc finger, RING-type	477	523	774607418	774611025	774607418	774611025
TraesCS2B03G1441000	TraesCS2B03G1441000.1	IPR013083	Znf_RING/FYVE/PHD	Zinc finger, RING/FYVE/PHD-type	471	557	774607418	774611025	774607418	774611025
TraesCS2B03G1441000	TraesCS2B03G1441000.1	IPR017907	Znf_RING_CS	Zinc finger, RING-type, conserved site	495	504	774607418	774611025	774607418	774611025
TraesCS2B03G1435300	TraesCS2B03G1435300.1	IPR011009	Kinase-like_dom_sf	Protein kinase-like domain superfamily	10	419	772760683	772764042	772760683	772764042
TraesCS2B03G1446500	TraesCS2B03G1446500.2	IPR002182	NB-ARC	NB-ARC	211	423	776537585	776541583	776537585	776541583
TraesCS2B03G1446500	TraesCS2B03G1446500.2	IPR032675	LRR_dom_sf	Leucine-rich repeat domain superfamily	572	910	776537585	776541583	776537585	776541583
TraesCS2B03G1446500	TraesCS2B03G1446500.2	IPR044974	Disease_R_plants	Disease resistance protein, plants	66	883	776537585	776541583	776537585	776541583
TraesCS2B03G1446500	TraesCS2B03G1446500.1	IPR044974	Disease_R_plants	Disease resistance protein, plants	66	552	776537585	776541583	776537585	776541583
TraesCS2B03G1436600	TraesCS2B03G1436600.1	IPR002182	NB-ARC	NB-ARC	174	412	772990543	772993093	772990543	772993093
TraesCS2B03G1436600	TraesCS2B03G1436600.1	IPR032675	LRR_dom_sf	Leucine-rich repeat domain superfamily	505	668	772990543	772993093	772990543	772993093
TraesCS2B03G1436600	TraesCS2B03G1436600.1	IPR041118	Rx_N	Disease resistance, N-terminal	12	97	772990543	772993093	772990543	772993093
TraesCS2B03G1436600	TraesCS2B03G1436600.1	IPR044974	Disease_R_plants	Disease resistance protein, plants	16	619	772990543	772993093	772990543	772993093
TraesCS2B03G1439300	TraesCS2B03G1439300.1	IPR001611	Leu-rich_rpt	Leucine-rich repeat	541	599	774165251	774169596	774165251	774169596
TraesCS2B03G1439300	TraesCS2B03G1439300.1	IPR002182	NB-ARC	NB-ARC	168	400	774165251	774169596	774165251	774169596
TraesCS2B03G1439300	TraesCS2B03G1439300.1	IPR032675	LRR_dom_sf	Leucine-rich repeat domain superfamily	516	882	774165251	774169596	774165251	774169596
TraesCS2B03G1439300	TraesCS2B03G1439300.1	IPR050905	Plant_NBS-LRR	Plant disease resistance NBS-LRR	14	873	774165251	774169596	774165251	774169596

## Sheet: TaDArTAG001133
Gene stable ID	Transcript stable ID	Interpro ID	Interpro Short Description	Interpro Description	Interpro start	Interpro end	Gene start (bp)	Gene end (bp)	Transcript start (bp)	Transcript end (bp)
TraesCS1D03G0093900	TraesCS1D03G0093900.1	IPR002182	NB-ARC	NB-ARC	122	191	26873639	26877713	26873639	26877713
TraesCS1D03G0093900	TraesCS1D03G0093900.1	IPR032675	LRR_dom_sf	Leucine-rich repeat domain superfamily	633	829	26873639	26877713	26873639	26877713
TraesCS1D03G0093900	TraesCS1D03G0093900.1	IPR041118	Rx_N	Disease resistance, N-terminal	9	99	26873639	26877713	26873639	26877713
TraesCS1D03G0093900	TraesCS1D03G0093900.1	IPR044974	Disease_R_plants	Disease resistance protein, plants	31	808	26873639	26877713	26873639	26877713
TraesCS1D03G0094700	TraesCS1D03G0094700.1	IPR032675	LRR_dom_sf	Leucine-rich repeat domain superfamily	30	266	27388647	27389983	27388647	27389983
TraesCS1D03G0094700	TraesCS1D03G0094700.1	IPR036047	F-box-like_dom_sf	F-box-like domain superfamily	21	70	27388647	27389983	27388647	27389983
TraesCS1D03G0097000	TraesCS1D03G0097000.1	IPR013187	F-box-assoc_dom_typ3	F-box associated domain, type 3	220	317	28511794	28512918	28511794	28512918
TraesCS1D03G0097000	TraesCS1D03G0097000.1	IPR017451	F-box-assoc_interact_dom	F-box associated interaction domain	122	299	28511794	28512918	28511794	28512918
TraesCS1D03G0101800	TraesCS1D03G0101800.1	IPR036047	F-box-like_dom_sf	F-box-like domain superfamily	10	71	30456479	30458489	30456479	30458489
TraesCS1D03G0102800	TraesCS1D03G0102800.1	IPR000719	Prot_kinase_dom	Protein kinase domain	403	671	30853601	30856426	30853601	30856426
TraesCS1D03G0102800	TraesCS1D03G0102800.1	IPR008271	Ser/Thr_kinase_AS	Serine/threonine-protein kinase, active site	524	536	30853601	30856426	30853601	30856426
TraesCS1D03G0102800	TraesCS1D03G0102800.1	IPR011009	Kinase-like_dom_sf	Protein kinase-like domain superfamily	383	691	30853601	30856426	30853601	30856426
TraesCS1D03G0102800	TraesCS1D03G0102800.1	IPR017441	Protein_kinase_ATP_BS	Protein kinase, ATP binding site	408	431	30853601	30856426	30853601	30856426
TraesCS1D03G0103000	TraesCS1D03G0103000.1	IPR000719	Prot_kinase_dom	Protein kinase domain	346	613	30858519	30860785	30858519	30860785
TraesCS1D03G0103000	TraesCS1D03G0103000.1	IPR008271	Ser/Thr_kinase_AS	Serine/threonine-protein kinase, active site	467	479	30858519	30860785	30858519	30860785
TraesCS1D03G0103000	TraesCS1D03G0103000.1	IPR011009	Kinase-like_dom_sf	Protein kinase-like domain superfamily	322	616	30858519	30860785	30858519	30860785
TraesCS1D03G0103000	TraesCS1D03G0103000.1	IPR017441	Protein_kinase_ATP_BS	Protein kinase, ATP binding site	351	374	30858519	30860785	30858519	30860785
TraesCS1D03G0106500	TraesCS1D03G0106500.2	IPR013210	LRR_N_plant-typ	Leucine-rich repeat-containing N-terminal, plant-type	32	69	32592604	32594057	32592604	32594057
TraesCS1D03G0106500	TraesCS1D03G0106500.2	IPR032675	LRR_dom_sf	Leucine-rich repeat domain superfamily	30	172	32592604	32594057	32592604	32594057
TraesCS1D03G0106500	TraesCS1D03G0106500.1	IPR001611	Leu-rich_rpt	Leucine-rich repeat	109	127	32592604	32594057	32592604	32594057
TraesCS1D03G0106500	TraesCS1D03G0106500.1	IPR013210	LRR_N_plant-typ	Leucine-rich repeat-containing N-terminal, plant-type	32	69	32592604	32594057	32592604	32594057
TraesCS1D03G0106500	TraesCS1D03G0106500.1	IPR032675	LRR_dom_sf	Leucine-rich repeat domain superfamily	32	149	32592604	32594057	32592604	32594057
TraesCS1D03G0107200	TraesCS1D03G0107200.1	IPR000719	Prot_kinase_dom	Protein kinase domain	389	662	32915655	32917932	32915655	32917932
TraesCS1D03G0107200	TraesCS1D03G0107200.1	IPR001611	Leu-rich_rpt	Leucine-rich repeat	20	41	32915655	32917932	32915655	32917932
TraesCS1D03G0107200	TraesCS1D03G0107200.1	IPR003591	Leu-rich_rpt_typical-subtyp	Leucine-rich repeat, typical subtype	256	285	32915655	32917932	32915655	32917932
TraesCS1D03G0107200	TraesCS1D03G0107200.1	IPR008271	Ser/Thr_kinase_AS	Serine/threonine-protein kinase, active site	511	523	32915655	32917932	32915655	32917932
TraesCS1D03G0107200	TraesCS1D03G0107200.1	IPR011009	Kinase-like_dom_sf	Protein kinase-like domain superfamily	368	654	32915655	32917932	32915655	32917932
TraesCS1D03G0107200	TraesCS1D03G0107200.1	IPR017441	Protein_kinase_ATP_BS	Protein kinase, ATP binding site	395	417	32915655	32917932	32915655	32917932
TraesCS1D03G0107200	TraesCS1D03G0107200.1	IPR032675	LRR_dom_sf	Leucine-rich repeat domain superfamily	1	312	32915655	32917932	32915655	32917932
TraesCS1D03G0107200	TraesCS1D03G0107200.1	IPR051420	Ser_Thr_Kinases_DiverseReg	Ser/Thr Protein Kinases with Diverse Regulatory Roles	110	656	32915655	32917932	32915655	32917932
TraesCS1D03G0107300	TraesCS1D03G0107300.1	IPR000719	Prot_kinase_dom	Protein kinase domain	96	357	33058646	33059970	33058646	33059970
TraesCS1D03G0107300	TraesCS1D03G0107300.1	IPR008271	Ser/Thr_kinase_AS	Serine/threonine-protein kinase, active site	215	227	33058646	33059970	33058646	33059970
TraesCS1D03G0107300	TraesCS1D03G0107300.1	IPR011009	Kinase-like_dom_sf	Protein kinase-like domain superfamily	73	359	33058646	33059970	33058646	33059970
TraesCS1D03G0107300	TraesCS1D03G0107300.1	IPR017441	Protein_kinase_ATP_BS	Protein kinase, ATP binding site	99	121	33058646	33059970	33058646	33059970
TraesCS1D03G0107300	TraesCS1D03G0107300.1	IPR051420	Ser_Thr_Kinases_DiverseReg	Ser/Thr Protein Kinases with Diverse Regulatory Roles	3	362	33058646	33059970	33058646	33059970
TraesCS1D03G0107900	TraesCS1D03G0107900.2	IPR001611	Leu-rich_rpt	Leucine-rich repeat	65	87	33148528	33149966	33148528	33149966
TraesCS1D03G0107900	TraesCS1D03G0107900.2	IPR003591	Leu-rich_rpt_typical-subtyp	Leucine-rich repeat, typical subtype	183	207	33148528	33149966	33148528	33149966
TraesCS1D03G0107900	TraesCS1D03G0107900.2	IPR013210	LRR_N_plant-typ	Leucine-rich repeat-containing N-terminal, plant-type	3	24	33148528	33149966	33148528	33149966
TraesCS1D03G0107900	TraesCS1D03G0107900.2	IPR032675	LRR_dom_sf	Leucine-rich repeat domain superfamily	1	152	33148528	33149966	33148528	33149966
TraesCS1D03G0107900	TraesCS1D03G0107900.1	IPR001611	Leu-rich_rpt	Leucine-rich repeat	113	135	33148528	33149966	33148528	33149966
TraesCS1D03G0107900	TraesCS1D03G0107900.1	IPR003591	Leu-rich_rpt_typical-subtyp	Leucine-rich repeat, typical subtype	63	87	33148528	33149966	33148528	33149966
TraesCS1D03G0107900	TraesCS1D03G0107900.1	IPR013210	LRR_N_plant-typ	Leucine-rich repeat-containing N-terminal, plant-type	3	24	33148528	33149966	33148528	33149966
TraesCS1D03G0107900	TraesCS1D03G0107900.1	IPR032675	LRR_dom_sf	Leucine-rich repeat domain superfamily	1	154	33148528	33149966	33148528	33149966
TraesCS1D03G0107900	TraesCS1D03G0107900.1	IPR051809	Plant_receptor-like_S/T_kinase	Plant receptor-like serine/threonine-protein kinase	100	242	33148528	33149966	33148528	33149966
TraesCS1D03G0108900	TraesCS1D03G0108900.1	IPR000719	Prot_kinase_dom	Protein kinase domain	206	467	33543847	33545455	33543847	33545455
TraesCS1D03G0108900	TraesCS1D03G0108900.1	IPR001611	Leu-rich_rpt	Leucine-rich repeat	59	80	33543847	33545455	33543847	33545455
TraesCS1D03G0108900	TraesCS1D03G0108900.1	IPR008271	Ser/Thr_kinase_AS	Serine/threonine-protein kinase, active site	325	337	33543847	33545455	33543847	33545455
TraesCS1D03G0108900	TraesCS1D03G0108900.1	IPR011009	Kinase-like_dom_sf	Protein kinase-like domain superfamily	184	469	33543847	33545455	33543847	33545455
TraesCS1D03G0108900	TraesCS1D03G0108900.1	IPR017441	Protein_kinase_ATP_BS	Protein kinase, ATP binding site	209	231	33543847	33545455	33543847	33545455
TraesCS1D03G0108900	TraesCS1D03G0108900.1	IPR032675	LRR_dom_sf	Leucine-rich repeat domain superfamily	1	124	33543847	33545455	33543847	33545455
TraesCS1D03G0108900	TraesCS1D03G0108900.1	IPR051420	Ser_Thr_Kinases_DiverseReg	Ser/Thr Protein Kinases with Diverse Regulatory Roles	2	470	33543847	33545455	33543847	33545455
TraesCS1D03G0111500	TraesCS1D03G0111500.1	IPR002182	NB-ARC	NB-ARC	184	282	34165319	34190532	34165319	34190532
TraesCS1D03G0111500	TraesCS1D03G0111500.1	IPR032675	LRR_dom_sf	Leucine-rich repeat domain superfamily	589	984	34165319	34190532	34165319	34190532
TraesCS1D03G0111500	TraesCS1D03G0111500.1	IPR041118	Rx_N	Disease resistance, N-terminal	12	95	34165319	34190532	34165319	34190532
TraesCS1D03G0111500	TraesCS1D03G0111500.1	IPR044974	Disease_R_plants	Disease resistance protein, plants	25	965	34165319	34190532	34165319	34190532

## Sheet: TaDArTAG001742
Gene stable ID	Transcript stable ID	Interpro ID	Interpro Short Description	Interpro Description	Interpro start	Interpro end	Gene start (bp)	Gene end (bp)	Transcript start (bp)	Transcript end (bp)
TraesCS2B03G0884200	TraesCS2B03G0884200.1	IPR001810	F-box_dom	F-box domain	26	65	493455534	493458590	493455534	493458590
TraesCS2B03G0884200	TraesCS2B03G0884200.1	IPR036047	F-box-like_dom_sf	F-box-like domain superfamily	19	75	493455534	493458590	493455534	493458590
TraesCS2B03G0887400	TraesCS2B03G0887400.1	IPR000719	Prot_kinase_dom	Protein kinase domain	305	592	494326029	494332073	494326029	494332073
TraesCS2B03G0887400	TraesCS2B03G0887400.1	IPR001245	Ser-Thr/Tyr_kinase_cat_dom	Serine-threonine/tyrosine-protein kinase, catalytic domain	308	579	494326029	494332073	494326029	494332073
TraesCS2B03G0887400	TraesCS2B03G0887400.1	IPR001611	Leu-rich_rpt	Leucine-rich repeat	98	120	494326029	494332073	494326029	494332073
TraesCS2B03G0887400	TraesCS2B03G0887400.1	IPR008271	Ser/Thr_kinase_AS	Serine/threonine-protein kinase, active site	428	440	494326029	494332073	494326029	494332073
TraesCS2B03G0887400	TraesCS2B03G0887400.1	IPR011009	Kinase-like_dom_sf	Protein kinase-like domain superfamily	284	580	494326029	494332073	494326029	494332073
TraesCS2B03G0887400	TraesCS2B03G0887400.1	IPR013210	LRR_N_plant-typ	Leucine-rich repeat-containing N-terminal, plant-type	31	70	494326029	494332073	494326029	494332073
TraesCS2B03G0887400	TraesCS2B03G0887400.1	IPR017441	Protein_kinase_ATP_BS	Protein kinase, ATP binding site	311	333	494326029	494332073	494326029	494332073
TraesCS2B03G0887400	TraesCS2B03G0887400.1	IPR032675	LRR_dom_sf	Leucine-rich repeat domain superfamily	29	216	494326029	494332073	494326029	494332073
TraesCS2B03G0881900	TraesCS2B03G0881900.1	IPR001810	F-box_dom	F-box domain	7	41	492637452	492638927	492637452	492638927
TraesCS2B03G0881900	TraesCS2B03G0881900.1	IPR017451	F-box-assoc_interact_dom	F-box associated interaction domain	118	311	492637452	492638927	492637452	492638927
TraesCS2B03G0881900	TraesCS2B03G0881900.1	IPR036047	F-box-like_dom_sf	F-box-like domain superfamily	1	204	492637452	492638927	492637452	492638927
TraesCS2B03G0885100	TraesCS2B03G0885100.1	IPR045272	ANXUR1-like	Receptor-like protein kinase ANXUR1-like	7	463	493584499	493586166	493584499	493586166
TraesCS2B03G0888600	TraesCS2B03G0888600.2	IPR003439	ABC_transporter-like_ATP-bd	ABC transporter-like, ATP-binding domain	394	542	495354127	495360583	495354127	495360583
TraesCS2B03G0888600	TraesCS2B03G0888600.2	IPR011527	ABC1_TM_dom	ABC transporter type 1, transmembrane domain	700	987	495354127	495360583	495354127	495360583
TraesCS2B03G0888600	TraesCS2B03G0888600.2	IPR017871	ABC_transporter-like_CS	ABC transporter-like, conserved site	514	528	495354127	495360583	495354127	495360583
TraesCS2B03G0888600	TraesCS2B03G0888600.2	IPR036640	ABC1_TM_sf	ABC transporter type 1, transmembrane domain superfamily	38	990	495354127	495360583	495354127	495360583
TraesCS2B03G0888600	TraesCS2B03G0888600.1	IPR003439	ABC_transporter-like_ATP-bd	ABC transporter-like, ATP-binding domain	807	1041	495354127	495360583	495354127	495359386
TraesCS2B03G0888600	TraesCS2B03G0888600.1	IPR011527	ABC1_TM_dom	ABC transporter type 1, transmembrane domain	24	107	495354127	495360583	495354127	495359386
TraesCS2B03G0888600	TraesCS2B03G0888600.1	IPR017871	ABC_transporter-like_CS	ABC transporter-like, conserved site	944	958	495354127	495360583	495354127	495359386
TraesCS2B03G0888600	TraesCS2B03G0888600.1	IPR036640	ABC1_TM_sf	ABC transporter type 1, transmembrane domain superfamily	23	771	495354127	495360583	495354127	495359386
TraesCS2B03G0889100	TraesCS2B03G0889100.1	IPR027640	Kinesin-like_fam	Kinesin-like protein	187	825	496131191	496141611	496131191	496141611

## Sheet: TaDArTAG001883
Gene stable ID	Transcript stable ID	Interpro ID	Interpro Short Description	Interpro Description	Interpro start	Interpro end	Gene start (bp)	Gene end (bp)	Transcript start (bp)	Transcript end (bp)
TraesCS2B03G1276100	TraesCS2B03G1276100.1	IPR002182	NB-ARC	NB-ARC	38	205	712330530	712334826	712330530	712334826
TraesCS2B03G1276100	TraesCS2B03G1276100.1	IPR032675	LRR_dom_sf	Leucine-rich repeat domain superfamily	318	496	712330530	712334826	712330530	712334826
TraesCS2B03G1276100	TraesCS2B03G1276100.1	IPR044974	Disease_R_plants	Disease resistance protein, plants	42	677	712330530	712334826	712330530	712334826
TraesCS2B03G1286400	TraesCS2B03G1286400.1	IPR000719	Prot_kinase_dom	Protein kinase domain	343	613	716131735	716136224	716131735	716136224
TraesCS2B03G1286400	TraesCS2B03G1286400.1	IPR001245	Ser-Thr/Tyr_kinase_cat_dom	Serine-threonine/tyrosine-protein kinase, catalytic domain	347	544	716131735	716136224	716131735	716136224
TraesCS2B03G1286400	TraesCS2B03G1286400.1	IPR008271	Ser/Thr_kinase_AS	Serine/threonine-protein kinase, active site	464	476	716131735	716136224	716131735	716136224
TraesCS2B03G1286400	TraesCS2B03G1286400.1	IPR011009	Kinase-like_dom_sf	Protein kinase-like domain superfamily	326	631	716131735	716136224	716131735	716136224
TraesCS2B03G1286400	TraesCS2B03G1286400.1	IPR017441	Protein_kinase_ATP_BS	Protein kinase, ATP binding site	349	371	716131735	716136224	716131735	716136224
TraesCS2B03G1287500	TraesCS2B03G1287500.1	IPR000719	Prot_kinase_dom	Protein kinase domain	478	717	716440242	716443933	716440242	716443933
TraesCS2B03G1287500	TraesCS2B03G1287500.1	IPR001245	Ser-Thr/Tyr_kinase_cat_dom	Serine-threonine/tyrosine-protein kinase, catalytic domain	481	686	716440242	716443933	716440242	716443933
TraesCS2B03G1287500	TraesCS2B03G1287500.1	IPR008271	Ser/Thr_kinase_AS	Serine/threonine-protein kinase, active site	599	611	716440242	716443933	716440242	716443933
TraesCS2B03G1287500	TraesCS2B03G1287500.1	IPR011009	Kinase-like_dom_sf	Protein kinase-like domain superfamily	461	707	716440242	716443933	716440242	716443933
TraesCS2B03G1287500	TraesCS2B03G1287500.1	IPR017441	Protein_kinase_ATP_BS	Protein kinase, ATP binding site	484	506	716440242	716443933	716440242	716443933
TraesCS2B03G1287500	TraesCS2B03G1287500.1	IPR024171	SRK-like_kinase	S-receptor-like serine/threonine-protein kinase	12	712	716440242	716443933	716440242	716443933
TraesCS2B03G1284000	TraesCS2B03G1284000.1	IPR000719	Prot_kinase_dom	Protein kinase domain	1	141	715271210	715271933	715271210	715271933
TraesCS2B03G1284000	TraesCS2B03G1284000.1	IPR001245	Ser-Thr/Tyr_kinase_cat_dom	Serine-threonine/tyrosine-protein kinase, catalytic domain	4	66	715271210	715271933	715271210	715271933
TraesCS2B03G1284000	TraesCS2B03G1284000.1	IPR011009	Kinase-like_dom_sf	Protein kinase-like domain superfamily	2	155	715271210	715271933	715271210	715271933
TraesCS2B03G1276200	TraesCS2B03G1276200.1	IPR002182	NB-ARC	NB-ARC	173	446	712406234	712410121	712406234	712410121
TraesCS2B03G1276200	TraesCS2B03G1276200.1	IPR032675	LRR_dom_sf	Leucine-rich repeat domain superfamily	773	936	712406234	712410121	712406234	712410121
TraesCS2B03G1276200	TraesCS2B03G1276200.1	IPR041118	Rx_N	Disease resistance, N-terminal	5	87	712406234	712410121	712406234	712410121
TraesCS2B03G1276200	TraesCS2B03G1276200.1	IPR044974	Disease_R_plants	Disease resistance protein, plants	33	898	712406234	712410121	712406234	712410121
TraesCS2B03G1284100	TraesCS2B03G1284100.1	IPR000719	Prot_kinase_dom	Protein kinase domain	104	224	715271978	715273603	715271978	715273603
TraesCS2B03G1284100	TraesCS2B03G1284100.1	IPR001245	Ser-Thr/Tyr_kinase_cat_dom	Serine-threonine/tyrosine-protein kinase, catalytic domain	108	220	715271978	715273603	715271978	715273603
TraesCS2B03G1284100	TraesCS2B03G1284100.1	IPR011009	Kinase-like_dom_sf	Protein kinase-like domain superfamily	82	220	715271978	715273603	715271978	715273603
TraesCS2B03G1284100	TraesCS2B03G1284100.1	IPR017441	Protein_kinase_ATP_BS	Protein kinase, ATP binding site	110	132	715271978	715273603	715271978	715273603
TraesCS2B03G1288800	TraesCS2B03G1288800.2	IPR000719	Prot_kinase_dom	Protein kinase domain	517	782	716689547	716694599	716689547	716694599
TraesCS2B03G1288800	TraesCS2B03G1288800.2	IPR008271	Ser/Thr_kinase_AS	Serine/threonine-protein kinase, active site	639	651	716689547	716694599	716689547	716694599
TraesCS2B03G1288800	TraesCS2B03G1288800.2	IPR011009	Kinase-like_dom_sf	Protein kinase-like domain superfamily	509	794	716689547	716694599	716689547	716694599
TraesCS2B03G1288800	TraesCS2B03G1288800.2	IPR017441	Protein_kinase_ATP_BS	Protein kinase, ATP binding site	523	545	716689547	716694599	716689547	716694599
TraesCS2B03G1288800	TraesCS2B03G1288800.2	IPR024171	SRK-like_kinase	S-receptor-like serine/threonine-protein kinase	2	808	716689547	716694599	716689547	716694599
TraesCS2B03G1288800	TraesCS2B03G1288800.1	IPR000719	Prot_kinase_dom	Protein kinase domain	520	781	716689547	716694599	716689547	716694599
TraesCS2B03G1288800	TraesCS2B03G1288800.1	IPR000719	Prot_kinase_dom	Protein kinase domain	518	790	716689547	716694599	716689547	716694599
TraesCS2B03G1288800	TraesCS2B03G1288800.1	IPR000719	Prot_kinase_dom	Protein kinase domain	518	783	716689547	716694599	716689547	716694599
TraesCS2B03G1288800	TraesCS2B03G1288800.1	IPR008271	Ser/Thr_kinase_AS	Serine/threonine-protein kinase, active site	640	652	716689547	716694599	716689547	716694599
TraesCS2B03G1288800	TraesCS2B03G1288800.1	IPR011009	Kinase-like_dom_sf	Protein kinase-like domain superfamily	510	795	716689547	716694599	716689547	716694599
TraesCS2B03G1288800	TraesCS2B03G1288800.1	IPR017441	Protein_kinase_ATP_BS	Protein kinase, ATP binding site	524	546	716689547	716694599	716689547	716694599
TraesCS2B03G1288800	TraesCS2B03G1288800.1	IPR024171	SRK-like_kinase	S-receptor-like serine/threonine-protein kinase	2	809	716689547	716694599	716689547	716694599
TraesCS2B03G1284900	TraesCS2B03G1284900.1	IPR000719	Prot_kinase_dom	Protein kinase domain	494	758	715717757	715721235	715717757	715721235
TraesCS2B03G1284900	TraesCS2B03G1284900.1	IPR001245	Ser-Thr/Tyr_kinase_cat_dom	Serine-threonine/tyrosine-protein kinase, catalytic domain	497	741	715717757	715721235	715717757	715721235
TraesCS2B03G1284900	TraesCS2B03G1284900.1	IPR008271	Ser/Thr_kinase_AS	Serine/threonine-protein kinase, active site	615	627	715717757	715721235	715717757	715721235
TraesCS2B03G1284900	TraesCS2B03G1284900.1	IPR011009	Kinase-like_dom_sf	Protein kinase-like domain superfamily	481	761	715717757	715721235	715717757	715721235
TraesCS2B03G1284900	TraesCS2B03G1284900.1	IPR017441	Protein_kinase_ATP_BS	Protein kinase, ATP binding site	500	522	715717757	715721235	715717757	715721235
TraesCS2B03G1284900	TraesCS2B03G1284900.1	IPR024171	SRK-like_kinase	S-receptor-like serine/threonine-protein kinase	1	789	715717757	715721235	715717757	715721235
TraesCS2B03G1293200	TraesCS2B03G1293200.1	IPR001810	F-box_dom	F-box domain	56	86	718300588	718303818	718300588	718303818
TraesCS2B03G1293200	TraesCS2B03G1293200.1	IPR032675	LRR_dom_sf	Leucine-rich repeat domain superfamily	121	505	718300588	718303818	718300588	718303818
TraesCS2B03G1293200	TraesCS2B03G1293200.1	IPR036047	F-box-like_dom_sf	F-box-like domain superfamily	51	93	718300588	718303818	718300588	718303818
TraesCS2B03G1279400	TraesCS2B03G1279400.1	IPR001878	Znf_CCHC	Zinc finger, CCHC-type	477	491	713685824	713689220	713685824	713689220
TraesCS2B03G1283800	TraesCS2B03G1283800.4	IPR000719	Prot_kinase_dom	Protein kinase domain	498	592	715213560	715217715	715215305	715217715
TraesCS2B03G1283800	TraesCS2B03G1283800.4	IPR001245	Ser-Thr/Tyr_kinase_cat_dom	Serine-threonine/tyrosine-protein kinase, catalytic domain	502	584	715213560	715217715	715215305	715217715
TraesCS2B03G1283800	TraesCS2B03G1283800.4	IPR011009	Kinase-like_dom_sf	Protein kinase-like domain superfamily	469	588	715213560	715217715	715215305	715217715
TraesCS2B03G1283800	TraesCS2B03G1283800.4	IPR017441	Protein_kinase_ATP_BS	Protein kinase, ATP binding site	504	527	715213560	715217715	715215305	715217715
TraesCS2B03G1283800	TraesCS2B03G1283800.3	IPR000719	Prot_kinase_dom	Protein kinase domain	498	729	715213560	715217715	715214812	715217715
TraesCS2B03G1283800	TraesCS2B03G1283800.3	IPR001245	Ser-Thr/Tyr_kinase_cat_dom	Serine-threonine/tyrosine-protein kinase, catalytic domain	502	699	715213560	715217715	715214812	715217715
TraesCS2B03G1283800	TraesCS2B03G1283800.3	IPR008271	Ser/Thr_kinase_AS	Serine/threonine-protein kinase, active site	620	632	715213560	715217715	715214812	715217715
TraesCS2B03G1283800	TraesCS2B03G1283800.3	IPR011009	Kinase-like_dom_sf	Protein kinase-like domain superfamily	469	712	715213560	715217715	715214812	715217715
TraesCS2B03G1283800	TraesCS2B03G1283800.3	IPR017441	Protein_kinase_ATP_BS	Protein kinase, ATP binding site	504	527	715213560	715217715	715214812	715217715
TraesCS2B03G1283800	TraesCS2B03G1283800.3	IPR024171	SRK-like_kinase	S-receptor-like serine/threonine-protein kinase	1	730	715213560	715217715	715214812	715217715
TraesCS2B03G1283800	TraesCS2B03G1283800.5	IPR000719	Prot_kinase_dom	Protein kinase domain	498	588	715213560	715217715	715215403	715217715
TraesCS2B03G1283800	TraesCS2B03G1283800.5	IPR001245	Ser-Thr/Tyr_kinase_cat_dom	Serine-threonine/tyrosine-protein kinase, catalytic domain	502	584	715213560	715217715	715215403	715217715
TraesCS2B03G1283800	TraesCS2B03G1283800.5	IPR011009	Kinase-like_dom_sf	Protein kinase-like domain superfamily	469	587	715213560	715217715	715215403	715217715
TraesCS2B03G1283800	TraesCS2B03G1283800.5	IPR017441	Protein_kinase_ATP_BS	Protein kinase, ATP binding site	504	527	715213560	715217715	715215403	715217715
TraesCS2B03G1283800	TraesCS2B03G1283800.2	IPR000719	Prot_kinase_dom	Protein kinase domain	498	776	715213560	715217715	715213560	715217715
TraesCS2B03G1283800	TraesCS2B03G1283800.2	IPR001245	Ser-Thr/Tyr_kinase_cat_dom	Serine-threonine/tyrosine-protein kinase, catalytic domain	502	765	715213560	715217715	715213560	715217715
TraesCS2B03G1283800	TraesCS2B03G1283800.2	IPR008271	Ser/Thr_kinase_AS	Serine/threonine-protein kinase, active site	620	632	715213560	715217715	715213560	715217715
TraesCS2B03G1283800	TraesCS2B03G1283800.2	IPR011009	Kinase-like_dom_sf	Protein kinase-like domain superfamily	480	789	715213560	715217715	715213560	715217715
TraesCS2B03G1283800	TraesCS2B03G1283800.2	IPR017441	Protein_kinase_ATP_BS	Protein kinase, ATP binding site	504	527	715213560	715217715	715213560	715217715
TraesCS2B03G1283800	TraesCS2B03G1283800.2	IPR024171	SRK-like_kinase	S-receptor-like serine/threonine-protein kinase	1	815	715213560	715217715	715213560	715217715
TraesCS2B03G1283800	TraesCS2B03G1283800.1	IPR000719	Prot_kinase_dom	Protein kinase domain	500	778	715213560	715217715	715213560	715217715
TraesCS2B03G1283800	TraesCS2B03G1283800.1	IPR001245	Ser-Thr/Tyr_kinase_cat_dom	Serine-threonine/tyrosine-protein kinase, catalytic domain	504	767	715213560	715217715	715213560	715217715
TraesCS2B03G1283800	TraesCS2B03G1283800.1	IPR008271	Ser/Thr_kinase_AS	Serine/threonine-protein kinase, active site	622	634	715213560	715217715	715213560	715217715
TraesCS2B03G1283800	TraesCS2B03G1283800.1	IPR011009	Kinase-like_dom_sf	Protein kinase-like domain superfamily	482	791	715213560	715217715	715213560	715217715
TraesCS2B03G1283800	TraesCS2B03G1283800.1	IPR017441	Protein_kinase_ATP_BS	Protein kinase, ATP binding site	506	529	715213560	715217715	715213560	715217715
TraesCS2B03G1283800	TraesCS2B03G1283800.1	IPR024171	SRK-like_kinase	S-receptor-like serine/threonine-protein kinase	1	817	715213560	715217715	715213560	715217715
TraesCS2B03G1288700	TraesCS2B03G1288700.1	IPR000719	Prot_kinase_dom	Protein kinase domain	533	793	716680537	716686201	716680537	716686201
TraesCS2B03G1288700	TraesCS2B03G1288700.1	IPR008271	Ser/Thr_kinase_AS	Serine/threonine-protein kinase, active site	653	665	716680537	716686201	716680537	716686201
TraesCS2B03G1288700	TraesCS2B03G1288700.1	IPR011009	Kinase-like_dom_sf	Protein kinase-like domain superfamily	524	806	716680537	716686201	716680537	716686201
TraesCS2B03G1288700	TraesCS2B03G1288700.1	IPR017441	Protein_kinase_ATP_BS	Protein kinase, ATP binding site	537	559	716680537	716686201	716680537	716686201
TraesCS2B03G1288700	TraesCS2B03G1288700.1	IPR024171	SRK-like_kinase	S-receptor-like serine/threonine-protein kinase	4	830	716680537	716686201	716680537	716686201
TraesCS2B03G1290400	TraesCS2B03G1290400.1	IPR000719	Prot_kinase_dom	Protein kinase domain	507	775	717184726	717191382	717184726	717191382
TraesCS2B03G1290400	TraesCS2B03G1290400.1	IPR008271	Ser/Thr_kinase_AS	Serine/threonine-protein kinase, active site	630	642	717184726	717191382	717184726	717191382
TraesCS2B03G1290400	TraesCS2B03G1290400.1	IPR011009	Kinase-like_dom_sf	Protein kinase-like domain superfamily	490	778	717184726	717191382	717184726	717191382
TraesCS2B03G1290400	TraesCS2B03G1290400.1	IPR017441	Protein_kinase_ATP_BS	Protein kinase, ATP binding site	512	534	717184726	717191382	717184726	717191382
TraesCS2B03G1290400	TraesCS2B03G1290400.1	IPR024171	SRK-like_kinase	S-receptor-like serine/threonine-protein kinase	3	812	717184726	717191382	717184726	717191382
TraesCS2B03G1288300	TraesCS2B03G1288300.1	IPR001810	F-box_dom	F-box domain	6	45	716655472	716658588	716655472	716658588
TraesCS2B03G1288300	TraesCS2B03G1288300.1	IPR036047	F-box-like_dom_sf	F-box-like domain superfamily	6	61	716655472	716658588	716655472	716658588
TraesCS2B03G1285700	TraesCS2B03G1285700.1	IPR000719	Prot_kinase_dom	Protein kinase domain	369	570	715938894	715941890	715938894	715941890
TraesCS2B03G1285700	TraesCS2B03G1285700.1	IPR008271	Ser/Thr_kinase_AS	Serine/threonine-protein kinase, active site	488	500	715938894	715941890	715938894	715941890
TraesCS2B03G1285700	TraesCS2B03G1285700.1	IPR011009	Kinase-like_dom_sf	Protein kinase-like domain superfamily	350	659	715938894	715941890	715938894	715941890
TraesCS2B03G1285700	TraesCS2B03G1285700.1	IPR017441	Protein_kinase_ATP_BS	Protein kinase, ATP binding site	373	395	715938894	715941890	715938894	715941890
TraesCS2B03G1286600	TraesCS2B03G1286600.2	IPR000719	Prot_kinase_dom	Protein kinase domain	123	323	716146339	716148514	716146339	716148514
TraesCS2B03G1286600	TraesCS2B03G1286600.2	IPR008271	Ser/Thr_kinase_AS	Serine/threonine-protein kinase, active site	243	255	716146339	716148514	716146339	716148514
TraesCS2B03G1286600	TraesCS2B03G1286600.2	IPR011009	Kinase-like_dom_sf	Protein kinase-like domain superfamily	106	411	716146339	716148514	716146339	716148514
TraesCS2B03G1286600	TraesCS2B03G1286600.2	IPR017441	Protein_kinase_ATP_BS	Protein kinase, ATP binding site	128	150	716146339	716148514	716146339	716148514
TraesCS2B03G1286600	TraesCS2B03G1286600.1	IPR000719	Prot_kinase_dom	Protein kinase domain	65	265	716146339	716148514	716146339	716147935
TraesCS2B03G1286600	TraesCS2B03G1286600.1	IPR008271	Ser/Thr_kinase_AS	Serine/threonine-protein kinase, active site	185	197	716146339	716148514	716146339	716147935
TraesCS2B03G1286600	TraesCS2B03G1286600.1	IPR011009	Kinase-like_dom_sf	Protein kinase-like domain superfamily	48	353	716146339	716148514	716146339	716147935
TraesCS2B03G1286600	TraesCS2B03G1286600.1	IPR017441	Protein_kinase_ATP_BS	Protein kinase, ATP binding site	70	92	716146339	716148514	716146339	716147935
TraesCS2B03G1286900	TraesCS2B03G1286900.1	IPR000719	Prot_kinase_dom	Protein kinase domain	29	231	716165954	716168818	716165954	716168818
TraesCS2B03G1286900	TraesCS2B03G1286900.1	IPR008271	Ser/Thr_kinase_AS	Serine/threonine-protein kinase, active site	148	160	716165954	716168818	716165954	716168818
TraesCS2B03G1286900	TraesCS2B03G1286900.1	IPR011009	Kinase-like_dom_sf	Protein kinase-like domain superfamily	13	311	716165954	716168818	716165954	716168818
TraesCS2B03G1286900	TraesCS2B03G1286900.1	IPR017441	Protein_kinase_ATP_BS	Protein kinase, ATP binding site	33	55	716165954	716168818	716165954	716168818
TraesCS2B03G1285300	TraesCS2B03G1285300.1	IPR000719	Prot_kinase_dom	Protein kinase domain	566	768	715891098	715895211	715891098	715895211
TraesCS2B03G1285300	TraesCS2B03G1285300.1	IPR008271	Ser/Thr_kinase_AS	Serine/threonine-protein kinase, active site	686	698	715891098	715895211	715891098	715895211
TraesCS2B03G1285300	TraesCS2B03G1285300.1	IPR011009	Kinase-like_dom_sf	Protein kinase-like domain superfamily	548	851	715891098	715895211	715891098	715895211
TraesCS2B03G1285300	TraesCS2B03G1285300.1	IPR017441	Protein_kinase_ATP_BS	Protein kinase, ATP binding site	571	593	715891098	715895211	715891098	715895211
TraesCS2B03G1285300	TraesCS2B03G1285300.1	IPR024171	SRK-like_kinase	S-receptor-like serine/threonine-protein kinase	68	878	715891098	715895211	715891098	715895211
TraesCS2B03G1289100	TraesCS2B03G1289100.1	IPR000719	Prot_kinase_dom	Protein kinase domain	351	618	716718782	716721911	716718782	716721911
TraesCS2B03G1289100	TraesCS2B03G1289100.1	IPR008271	Ser/Thr_kinase_AS	Serine/threonine-protein kinase, active site	473	485	716718782	716721911	716718782	716721911
TraesCS2B03G1289100	TraesCS2B03G1289100.1	IPR011009	Kinase-like_dom_sf	Protein kinase-like domain superfamily	326	623	716718782	716721911	716718782	716721911
TraesCS2B03G1289100	TraesCS2B03G1289100.1	IPR017441	Protein_kinase_ATP_BS	Protein kinase, ATP binding site	355	377	716718782	716721911	716718782	716721911
TraesCS2B03G1287200	TraesCS2B03G1287200.1	IPR000719	Prot_kinase_dom	Protein kinase domain	500	732	716433074	716437872	716433074	716437872
TraesCS2B03G1287200	TraesCS2B03G1287200.1	IPR001245	Ser-Thr/Tyr_kinase_cat_dom	Serine-threonine/tyrosine-protein kinase, catalytic domain	504	701	716433074	716437872	716433074	716437872
TraesCS2B03G1287200	TraesCS2B03G1287200.1	IPR008271	Ser/Thr_kinase_AS	Serine/threonine-protein kinase, active site	621	633	716433074	716437872	716433074	716437872
TraesCS2B03G1287200	TraesCS2B03G1287200.1	IPR011009	Kinase-like_dom_sf	Protein kinase-like domain superfamily	483	718	716433074	716437872	716433074	716437872
TraesCS2B03G1287200	TraesCS2B03G1287200.1	IPR017441	Protein_kinase_ATP_BS	Protein kinase, ATP binding site	506	528	716433074	716437872	716433074	716437872
TraesCS2B03G1287200	TraesCS2B03G1287200.1	IPR024171	SRK-like_kinase	S-receptor-like serine/threonine-protein kinase	1	731	716433074	716437872	716433074	716437872
TraesCS2B03G1289400	TraesCS2B03G1289400.1	IPR013137	Znf_TFIIB	Zinc finger, TFIIB-type	6	47	716863940	716865655	716863940	716865655
TraesCS2B03G1295000	TraesCS2B03G1295000.1	IPR000571	Znf_CCCH	Zinc finger, CCCH-type	272	298	718753687	718756775	718753687	718756775
TraesCS2B03G1295000	TraesCS2B03G1295000.1	IPR036855	Znf_CCCH_sf	Zinc finger, CCCH-type superfamily	36	60	718753687	718756775	718753687	718756775
TraesCS2B03G1284400	TraesCS2B03G1284400.1	IPR000719	Prot_kinase_dom	Protein kinase domain	499	769	715402470	715405955	715402470	715405955
TraesCS2B03G1284400	TraesCS2B03G1284400.1	IPR001245	Ser-Thr/Tyr_kinase_cat_dom	Serine-threonine/tyrosine-protein kinase, catalytic domain	503	766	715402470	715405955	715402470	715405955
TraesCS2B03G1284400	TraesCS2B03G1284400.1	IPR008271	Ser/Thr_kinase_AS	Serine/threonine-protein kinase, active site	621	633	715402470	715405955	715402470	715405955
TraesCS2B03G1284400	TraesCS2B03G1284400.1	IPR011009	Kinase-like_dom_sf	Protein kinase-like domain superfamily	481	794	715402470	715405955	715402470	715405955
TraesCS2B03G1284400	TraesCS2B03G1284400.1	IPR017441	Protein_kinase_ATP_BS	Protein kinase, ATP binding site	505	528	715402470	715405955	715402470	715405955
TraesCS2B03G1284400	TraesCS2B03G1284400.1	IPR024171	SRK-like_kinase	S-receptor-like serine/threonine-protein kinase	1	816	715402470	715405955	715402470	715405955
TraesCS2B03G1293100	TraesCS2B03G1293100.1	IPR027640	Kinesin-like_fam	Kinesin-like protein	796	1449	718286627	718296873	718286627	718296873

## Sheet: TaDArTAG001891
Gene stable ID	Transcript stable ID	Interpro ID	Interpro Short Description	Interpro Description	Interpro start	Interpro end	Gene start (bp)	Gene end (bp)	Transcript start (bp)	Transcript end (bp)
TraesCS2B03G1300200	TraesCS2B03G1300200.1	IPR001810	F-box_dom	F-box domain	10	41	721100689	721102152	721100689	721102152
TraesCS2B03G1300200	TraesCS2B03G1300200.1	IPR001810	F-box_dom	F-box domain	7	43	721100689	721102152	721100689	721102152
TraesCS2B03G1300200	TraesCS2B03G1300200.1	IPR032675	LRR_dom_sf	Leucine-rich repeat domain superfamily	149	374	721100689	721102152	721100689	721102152
TraesCS2B03G1300200	TraesCS2B03G1300200.1	IPR036047	F-box-like_dom_sf	F-box-like domain superfamily	6	45	721100689	721102152	721100689	721102152
TraesCS2B03G1300200	TraesCS2B03G1300200.1	IPR050232	FBL13/AtMIF1-like	F-box/LRR-repeat protein 13/AtMIF1-like	8	471	721100689	721102152	721100689	721102152
TraesCS2B03G1298600	TraesCS2B03G1298600.1	IPR001810	F-box_dom	F-box domain	15	52	720465611	720467185	720465611	720467185
TraesCS2B03G1298600	TraesCS2B03G1298600.1	IPR001810	F-box_dom	F-box domain	12	60	720465611	720467185	720465611	720467185
TraesCS2B03G1298600	TraesCS2B03G1298600.1	IPR032675	LRR_dom_sf	Leucine-rich repeat domain superfamily	181	417	720465611	720467185	720465611	720467185
TraesCS2B03G1298600	TraesCS2B03G1298600.1	IPR036047	F-box-like_dom_sf	F-box-like domain superfamily	11	53	720465611	720467185	720465611	720467185
TraesCS2B03G1298600	TraesCS2B03G1298600.1	IPR050232	FBL13/AtMIF1-like	F-box/LRR-repeat protein 13/AtMIF1-like	13	515	720465611	720467185	720465611	720467185
TraesCS2B03G1286400	TraesCS2B03G1286400.1	IPR000719	Prot_kinase_dom	Protein kinase domain	343	613	716131735	716136224	716131735	716136224
TraesCS2B03G1286400	TraesCS2B03G1286400.1	IPR000719	Prot_kinase_dom	Protein kinase domain	343	612	716131735	716136224	716131735	716136224
TraesCS2B03G1286400	TraesCS2B03G1286400.1	IPR001245	Ser-Thr/Tyr_kinase_cat_dom	Serine-threonine/tyrosine-protein kinase, catalytic domain	347	544	716131735	716136224	716131735	716136224
TraesCS2B03G1286400	TraesCS2B03G1286400.1	IPR008271	Ser/Thr_kinase_AS	Serine/threonine-protein kinase, active site	464	476	716131735	716136224	716131735	716136224
TraesCS2B03G1286400	TraesCS2B03G1286400.1	IPR011009	Kinase-like_dom_sf	Protein kinase-like domain superfamily	326	631	716131735	716136224	716131735	716136224
TraesCS2B03G1286400	TraesCS2B03G1286400.1	IPR017441	Protein_kinase_ATP_BS	Protein kinase, ATP binding site	349	371	716131735	716136224	716131735	716136224
TraesCS2B03G1287500	TraesCS2B03G1287500.1	IPR000719	Prot_kinase_dom	Protein kinase domain	478	721	716440242	716443933	716440242	716443933
TraesCS2B03G1287500	TraesCS2B03G1287500.1	IPR000719	Prot_kinase_dom	Protein kinase domain	478	717	716440242	716443933	716440242	716443933
TraesCS2B03G1287500	TraesCS2B03G1287500.1	IPR001245	Ser-Thr/Tyr_kinase_cat_dom	Serine-threonine/tyrosine-protein kinase, catalytic domain	481	686	716440242	716443933	716440242	716443933
TraesCS2B03G1287500	TraesCS2B03G1287500.1	IPR008271	Ser/Thr_kinase_AS	Serine/threonine-protein kinase, active site	599	611	716440242	716443933	716440242	716443933
TraesCS2B03G1287500	TraesCS2B03G1287500.1	IPR011009	Kinase-like_dom_sf	Protein kinase-like domain superfamily	461	707	716440242	716443933	716440242	716443933
TraesCS2B03G1287500	TraesCS2B03G1287500.1	IPR017441	Protein_kinase_ATP_BS	Protein kinase, ATP binding site	484	506	716440242	716443933	716440242	716443933
TraesCS2B03G1284000	TraesCS2B03G1284000.1	IPR000719	Prot_kinase_dom	Protein kinase domain	1	141	715271210	715271933	715271210	715271933
TraesCS2B03G1284000	TraesCS2B03G1284000.1	IPR001245	Ser-Thr/Tyr_kinase_cat_dom	Serine-threonine/tyrosine-protein kinase, catalytic domain	4	66	715271210	715271933	715271210	715271933
TraesCS2B03G1284000	TraesCS2B03G1284000.1	IPR011009	Kinase-like_dom_sf	Protein kinase-like domain superfamily	2	155	715271210	715271933	715271210	715271933
TraesCS2B03G1284100	TraesCS2B03G1284100.1	IPR000719	Prot_kinase_dom	Protein kinase domain	104	224	715271978	715273603	715271978	715273603
TraesCS2B03G1284100	TraesCS2B03G1284100.1	IPR001245	Ser-Thr/Tyr_kinase_cat_dom	Serine-threonine/tyrosine-protein kinase, catalytic domain	108	220	715271978	715273603	715271978	715273603
TraesCS2B03G1284100	TraesCS2B03G1284100.1	IPR011009	Kinase-like_dom_sf	Protein kinase-like domain superfamily	82	220	715271978	715273603	715271978	715273603
TraesCS2B03G1284100	TraesCS2B03G1284100.1	IPR017441	Protein_kinase_ATP_BS	Protein kinase, ATP binding site	110	132	715271978	715273603	715271978	715273603
TraesCS2B03G1284100	TraesCS2B03G1284100.1	IPR020635	Tyr_kinase_cat_dom	Tyrosine-protein kinase, catalytic domain	104	224	715271978	715273603	715271978	715273603
TraesCS2B03G1294900	TraesCS2B03G1294900.1	IPR039633	PAP	Plastid-lipid-associated protein	24	263	718749798	718753411	718749798	718753411
TraesCS2B03G1288800	TraesCS2B03G1288800.2	IPR000719	Prot_kinase_dom	Protein kinase domain	519	780	716689547	716694599	716689547	716694599
TraesCS2B03G1288800	TraesCS2B03G1288800.2	IPR000719	Prot_kinase_dom	Protein kinase domain	517	789	716689547	716694599	716689547	716694599
TraesCS2B03G1288800	TraesCS2B03G1288800.2	IPR000719	Prot_kinase_dom	Protein kinase domain	517	782	716689547	716694599	716689547	716694599
TraesCS2B03G1288800	TraesCS2B03G1288800.2	IPR008271	Ser/Thr_kinase_AS	Serine/threonine-protein kinase, active site	639	651	716689547	716694599	716689547	716694599
TraesCS2B03G1288800	TraesCS2B03G1288800.2	IPR011009	Kinase-like_dom_sf	Protein kinase-like domain superfamily	509	794	716689547	716694599	716689547	716694599
TraesCS2B03G1288800	TraesCS2B03G1288800.2	IPR017441	Protein_kinase_ATP_BS	Protein kinase, ATP binding site	523	545	716689547	716694599	716689547	716694599
TraesCS2B03G1288800	TraesCS2B03G1288800.1	IPR000719	Prot_kinase_dom	Protein kinase domain	520	781	716689547	716694599	716689547	716694599
TraesCS2B03G1288800	TraesCS2B03G1288800.1	IPR000719	Prot_kinase_dom	Protein kinase domain	518	790	716689547	716694599	716689547	716694599
TraesCS2B03G1288800	TraesCS2B03G1288800.1	IPR000719	Prot_kinase_dom	Protein kinase domain	518	783	716689547	716694599	716689547	716694599
TraesCS2B03G1288800	TraesCS2B03G1288800.1	IPR008271	Ser/Thr_kinase_AS	Serine/threonine-protein kinase, active site	640	652	716689547	716694599	716689547	716694599
TraesCS2B03G1288800	TraesCS2B03G1288800.1	IPR011009	Kinase-like_dom_sf	Protein kinase-like domain superfamily	510	795	716689547	716694599	716689547	716694599
TraesCS2B03G1288800	TraesCS2B03G1288800.1	IPR017441	Protein_kinase_ATP_BS	Protein kinase, ATP binding site	524	546	716689547	716694599	716689547	716694599
TraesCS2B03G1284900	TraesCS2B03G1284900.1	IPR000719	Prot_kinase_dom	Protein kinase domain	494	758	715717757	715721235	715717757	715721235
TraesCS2B03G1284900	TraesCS2B03G1284900.1	IPR000719	Prot_kinase_dom	Protein kinase domain	494	742	715717757	715721235	715717757	715721235
TraesCS2B03G1284900	TraesCS2B03G1284900.1	IPR001245	Ser-Thr/Tyr_kinase_cat_dom	Serine-threonine/tyrosine-protein kinase, catalytic domain	497	741	715717757	715721235	715717757	715721235
TraesCS2B03G1284900	TraesCS2B03G1284900.1	IPR008271	Ser/Thr_kinase_AS	Serine/threonine-protein kinase, active site	615	627	715717757	715721235	715717757	715721235
TraesCS2B03G1284900	TraesCS2B03G1284900.1	IPR011009	Kinase-like_dom_sf	Protein kinase-like domain superfamily	481	761	715717757	715721235	715717757	715721235
TraesCS2B03G1284900	TraesCS2B03G1284900.1	IPR017441	Protein_kinase_ATP_BS	Protein kinase, ATP binding site	500	522	715717757	715721235	715717757	715721235
TraesCS2B03G1298500	TraesCS2B03G1298500.1	IPR032675	LRR_dom_sf	Leucine-rich repeat domain superfamily	3	225	720463567	720465252	720463567	720465252
TraesCS2B03G1298500	TraesCS2B03G1298500.1	IPR050232	FBL13/AtMIF1-like	F-box/LRR-repeat protein 13/AtMIF1-like	9	409	720463567	720465252	720463567	720465252
TraesCS2B03G1293200	TraesCS2B03G1293200.1	IPR001810	F-box_dom	F-box domain	56	86	718300588	718303818	718300588	718303818
TraesCS2B03G1293200	TraesCS2B03G1293200.1	IPR032675	LRR_dom_sf	Leucine-rich repeat domain superfamily	121	505	718300588	718303818	718300588	718303818
TraesCS2B03G1293200	TraesCS2B03G1293200.1	IPR036047	F-box-like_dom_sf	F-box-like domain superfamily	51	93	718300588	718303818	718300588	718303818
TraesCS2B03G1283800	TraesCS2B03G1283800.4	IPR000719	Prot_kinase_dom	Protein kinase domain	498	592	715213560	715217715	715215305	715217715
TraesCS2B03G1283800	TraesCS2B03G1283800.4	IPR001245	Ser-Thr/Tyr_kinase_cat_dom	Serine-threonine/tyrosine-protein kinase, catalytic domain	502	584	715213560	715217715	715215305	715217715
TraesCS2B03G1283800	TraesCS2B03G1283800.4	IPR011009	Kinase-like_dom_sf	Protein kinase-like domain superfamily	469	588	715213560	715217715	715215305	715217715
TraesCS2B03G1283800	TraesCS2B03G1283800.4	IPR017441	Protein_kinase_ATP_BS	Protein kinase, ATP binding site	504	527	715213560	715217715	715215305	715217715
TraesCS2B03G1283800	TraesCS2B03G1283800.3	IPR000719	Prot_kinase_dom	Protein kinase domain	498	731	715213560	715217715	715214812	715217715
TraesCS2B03G1283800	TraesCS2B03G1283800.3	IPR000719	Prot_kinase_dom	Protein kinase domain	498	729	715213560	715217715	715214812	715217715
TraesCS2B03G1283800	TraesCS2B03G1283800.3	IPR001245	Ser-Thr/Tyr_kinase_cat_dom	Serine-threonine/tyrosine-protein kinase, catalytic domain	502	699	715213560	715217715	715214812	715217715
TraesCS2B03G1283800	TraesCS2B03G1283800.3	IPR008271	Ser/Thr_kinase_AS	Serine/threonine-protein kinase, active site	620	632	715213560	715217715	715214812	715217715
TraesCS2B03G1283800	TraesCS2B03G1283800.3	IPR011009	Kinase-like_dom_sf	Protein kinase-like domain superfamily	469	712	715213560	715217715	715214812	715217715
TraesCS2B03G1283800	TraesCS2B03G1283800.3	IPR017441	Protein_kinase_ATP_BS	Protein kinase, ATP binding site	504	527	715213560	715217715	715214812	715217715
TraesCS2B03G1283800	TraesCS2B03G1283800.5	IPR000719	Prot_kinase_dom	Protein kinase domain	498	588	715213560	715217715	715215403	715217715
TraesCS2B03G1283800	TraesCS2B03G1283800.5	IPR001245	Ser-Thr/Tyr_kinase_cat_dom	Serine-threonine/tyrosine-protein kinase, catalytic domain	502	584	715213560	715217715	715215403	715217715
TraesCS2B03G1283800	TraesCS2B03G1283800.5	IPR011009	Kinase-like_dom_sf	Protein kinase-like domain superfamily	469	587	715213560	715217715	715215403	715217715
TraesCS2B03G1283800	TraesCS2B03G1283800.5	IPR017441	Protein_kinase_ATP_BS	Protein kinase, ATP binding site	504	527	715213560	715217715	715215403	715217715
TraesCS2B03G1283800	TraesCS2B03G1283800.2	IPR000719	Prot_kinase_dom	Protein kinase domain	498	776	715213560	715217715	715213560	715217715
TraesCS2B03G1283800	TraesCS2B03G1283800.2	IPR000719	Prot_kinase_dom	Protein kinase domain	498	768	715213560	715217715	715213560	715217715
TraesCS2B03G1283800	TraesCS2B03G1283800.2	IPR001245	Ser-Thr/Tyr_kinase_cat_dom	Serine-threonine/tyrosine-protein kinase, catalytic domain	502	765	715213560	715217715	715213560	715217715
TraesCS2B03G1283800	TraesCS2B03G1283800.2	IPR008271	Ser/Thr_kinase_AS	Serine/threonine-protein kinase, active site	620	632	715213560	715217715	715213560	715217715
TraesCS2B03G1283800	TraesCS2B03G1283800.2	IPR011009	Kinase-like_dom_sf	Protein kinase-like domain superfamily	480	789	715213560	715217715	715213560	715217715
TraesCS2B03G1283800	TraesCS2B03G1283800.2	IPR017441	Protein_kinase_ATP_BS	Protein kinase, ATP binding site	504	527	715213560	715217715	715213560	715217715
TraesCS2B03G1283800	TraesCS2B03G1283800.1	IPR000719	Prot_kinase_dom	Protein kinase domain	500	778	715213560	715217715	715213560	715217715
TraesCS2B03G1283800	TraesCS2B03G1283800.1	IPR000719	Prot_kinase_dom	Protein kinase domain	500	770	715213560	715217715	715213560	715217715
TraesCS2B03G1283800	TraesCS2B03G1283800.1	IPR001245	Ser-Thr/Tyr_kinase_cat_dom	Serine-threonine/tyrosine-protein kinase, catalytic domain	504	767	715213560	715217715	715213560	715217715
TraesCS2B03G1283800	TraesCS2B03G1283800.1	IPR008271	Ser/Thr_kinase_AS	Serine/threonine-protein kinase, active site	622	634	715213560	715217715	715213560	715217715
TraesCS2B03G1283800	TraesCS2B03G1283800.1	IPR011009	Kinase-like_dom_sf	Protein kinase-like domain superfamily	482	791	715213560	715217715	715213560	715217715
TraesCS2B03G1283800	TraesCS2B03G1283800.1	IPR017441	Protein_kinase_ATP_BS	Protein kinase, ATP binding site	506	529	715213560	715217715	715213560	715217715
TraesCS2B03G1288700	TraesCS2B03G1288700.1	IPR000719	Prot_kinase_dom	Protein kinase domain	533	793	716680537	716686201	716680537	716686201
TraesCS2B03G1288700	TraesCS2B03G1288700.1	IPR000719	Prot_kinase_dom	Protein kinase domain	531	801	716680537	716686201	716680537	716686201
TraesCS2B03G1288700	TraesCS2B03G1288700.1	IPR000719	Prot_kinase_dom	Protein kinase domain	531	796	716680537	716686201	716680537	716686201
TraesCS2B03G1288700	TraesCS2B03G1288700.1	IPR008271	Ser/Thr_kinase_AS	Serine/threonine-protein kinase, active site	653	665	716680537	716686201	716680537	716686201
TraesCS2B03G1288700	TraesCS2B03G1288700.1	IPR011009	Kinase-like_dom_sf	Protein kinase-like domain superfamily	524	806	716680537	716686201	716680537	716686201
TraesCS2B03G1288700	TraesCS2B03G1288700.1	IPR017441	Protein_kinase_ATP_BS	Protein kinase, ATP binding site	537	559	716680537	716686201	716680537	716686201
TraesCS2B03G1290400	TraesCS2B03G1290400.1	IPR000719	Prot_kinase_dom	Protein kinase domain	507	775	717184726	717191382	717184726	717191382
TraesCS2B03G1290400	TraesCS2B03G1290400.1	IPR000719	Prot_kinase_dom	Protein kinase domain	506	793	717184726	717191382	717184726	717191382
TraesCS2B03G1290400	TraesCS2B03G1290400.1	IPR000719	Prot_kinase_dom	Protein kinase domain	506	778	717184726	717191382	717184726	717191382
TraesCS2B03G1290400	TraesCS2B03G1290400.1	IPR008271	Ser/Thr_kinase_AS	Serine/threonine-protein kinase, active site	630	642	717184726	717191382	717184726	717191382
TraesCS2B03G1290400	TraesCS2B03G1290400.1	IPR011009	Kinase-like_dom_sf	Protein kinase-like domain superfamily	490	778	717184726	717191382	717184726	717191382
TraesCS2B03G1290400	TraesCS2B03G1290400.1	IPR017441	Protein_kinase_ATP_BS	Protein kinase, ATP binding site	512	534	717184726	717191382	717184726	717191382
TraesCS2B03G1288300	TraesCS2B03G1288300.1	IPR001810	F-box_dom	F-box domain	6	45	716655472	716658588	716655472	716658588
TraesCS2B03G1288300	TraesCS2B03G1288300.1	IPR036047	F-box-like_dom_sf	F-box-like domain superfamily	6	61	716655472	716658588	716655472	716658588
TraesCS2B03G1285700	TraesCS2B03G1285700.1	IPR000719	Prot_kinase_dom	Protein kinase domain	369	570	715938894	715941890	715938894	715941890
TraesCS2B03G1285700	TraesCS2B03G1285700.1	IPR000719	Prot_kinase_dom	Protein kinase domain	367	645	715938894	715941890	715938894	715941890
TraesCS2B03G1285700	TraesCS2B03G1285700.1	IPR000719	Prot_kinase_dom	Protein kinase domain	367	602	715938894	715941890	715938894	715941890
TraesCS2B03G1285700	TraesCS2B03G1285700.1	IPR008271	Ser/Thr_kinase_AS	Serine/threonine-protein kinase, active site	488	500	715938894	715941890	715938894	715941890
TraesCS2B03G1285700	TraesCS2B03G1285700.1	IPR011009	Kinase-like_dom_sf	Protein kinase-like domain superfamily	350	659	715938894	715941890	715938894	715941890
TraesCS2B03G1285700	TraesCS2B03G1285700.1	IPR017441	Protein_kinase_ATP_BS	Protein kinase, ATP binding site	373	395	715938894	715941890	715938894	715941890
TraesCS2B03G1286600	TraesCS2B03G1286600.2	IPR000719	Prot_kinase_dom	Protein kinase domain	123	323	716146339	716148514	716146339	716148514
TraesCS2B03G1286600	TraesCS2B03G1286600.2	IPR000719	Prot_kinase_dom	Protein kinase domain	122	399	716146339	716148514	716146339	716148514
TraesCS2B03G1286600	TraesCS2B03G1286600.2	IPR000719	Prot_kinase_dom	Protein kinase domain	122	390	716146339	716148514	716146339	716148514
TraesCS2B03G1286600	TraesCS2B03G1286600.2	IPR008271	Ser/Thr_kinase_AS	Serine/threonine-protein kinase, active site	243	255	716146339	716148514	716146339	716148514
TraesCS2B03G1286600	TraesCS2B03G1286600.2	IPR011009	Kinase-like_dom_sf	Protein kinase-like domain superfamily	106	411	716146339	716148514	716146339	716148514
TraesCS2B03G1286600	TraesCS2B03G1286600.2	IPR017441	Protein_kinase_ATP_BS	Protein kinase, ATP binding site	128	150	716146339	716148514	716146339	716148514
TraesCS2B03G1286600	TraesCS2B03G1286600.1	IPR000719	Prot_kinase_dom	Protein kinase domain	65	265	716146339	716148514	716146339	716147935
TraesCS2B03G1286600	TraesCS2B03G1286600.1	IPR000719	Prot_kinase_dom	Protein kinase domain	64	341	716146339	716148514	716146339	716147935
TraesCS2B03G1286600	TraesCS2B03G1286600.1	IPR000719	Prot_kinase_dom	Protein kinase domain	64	332	716146339	716148514	716146339	716147935
TraesCS2B03G1286600	TraesCS2B03G1286600.1	IPR008271	Ser/Thr_kinase_AS	Serine/threonine-protein kinase, active site	185	197	716146339	716148514	716146339	716147935
TraesCS2B03G1286600	TraesCS2B03G1286600.1	IPR011009	Kinase-like_dom_sf	Protein kinase-like domain superfamily	48	353	716146339	716148514	716146339	716147935
TraesCS2B03G1286600	TraesCS2B03G1286600.1	IPR017441	Protein_kinase_ATP_BS	Protein kinase, ATP binding site	70	92	716146339	716148514	716146339	716147935
TraesCS2B03G1301500	TraesCS2B03G1301500.1	IPR001810	F-box_dom	F-box domain	10	42	721289377	721290816	721289377	721290816
TraesCS2B03G1301500	TraesCS2B03G1301500.1	IPR001810	F-box_dom	F-box domain	7	63	721289377	721290816	721289377	721290816
TraesCS2B03G1301500	TraesCS2B03G1301500.1	IPR032675	LRR_dom_sf	Leucine-rich repeat domain superfamily	128	375	721289377	721290816	721289377	721290816
TraesCS2B03G1301500	TraesCS2B03G1301500.1	IPR036047	F-box-like_dom_sf	F-box-like domain superfamily	7	50	721289377	721290816	721289377	721290816
TraesCS2B03G1301500	TraesCS2B03G1301500.1	IPR050232	FBL13/AtMIF1-like	F-box/LRR-repeat protein 13/AtMIF1-like	8	469	721289377	721290816	721289377	721290816
TraesCS2B03G1286900	TraesCS2B03G1286900.1	IPR000719	Prot_kinase_dom	Protein kinase domain	29	231	716165954	716168818	716165954	716168818
TraesCS2B03G1286900	TraesCS2B03G1286900.1	IPR000719	Prot_kinase_dom	Protein kinase domain	27	299	716165954	716168818	716165954	716168818
TraesCS2B03G1286900	TraesCS2B03G1286900.1	IPR000719	Prot_kinase_dom	Protein kinase domain	27	290	716165954	716168818	716165954	716168818
TraesCS2B03G1286900	TraesCS2B03G1286900.1	IPR008271	Ser/Thr_kinase_AS	Serine/threonine-protein kinase, active site	148	160	716165954	716168818	716165954	716168818
TraesCS2B03G1286900	TraesCS2B03G1286900.1	IPR011009	Kinase-like_dom_sf	Protein kinase-like domain superfamily	13	311	716165954	716168818	716165954	716168818
TraesCS2B03G1286900	TraesCS2B03G1286900.1	IPR017441	Protein_kinase_ATP_BS	Protein kinase, ATP binding site	33	55	716165954	716168818	716165954	716168818
TraesCS2B03G1301300	TraesCS2B03G1301300.1	IPR036047	F-box-like_dom_sf	F-box-like domain superfamily	7	75	721285669	721287671	721285669	721287671
TraesCS2B03G1301600	TraesCS2B03G1301600.1	IPR001810	F-box_dom	F-box domain	19	56	721291063	721292565	721291063	721292565
TraesCS2B03G1301600	TraesCS2B03G1301600.1	IPR032675	LRR_dom_sf	Leucine-rich repeat domain superfamily	184	458	721291063	721292565	721291063	721292565
TraesCS2B03G1301600	TraesCS2B03G1301600.1	IPR036047	F-box-like_dom_sf	F-box-like domain superfamily	15	59	721291063	721292565	721291063	721292565
TraesCS2B03G1301600	TraesCS2B03G1301600.1	IPR050232	FBL13/AtMIF1-like	F-box/LRR-repeat protein 13/AtMIF1-like	17	474	721291063	721292565	721291063	721292565
TraesCS2B03G1285300	TraesCS2B03G1285300.1	IPR000719	Prot_kinase_dom	Protein kinase domain	566	768	715891098	715895211	715891098	715895211
TraesCS2B03G1285300	TraesCS2B03G1285300.1	IPR000719	Prot_kinase_dom	Protein kinase domain	565	843	715891098	715895211	715891098	715895211
TraesCS2B03G1285300	TraesCS2B03G1285300.1	IPR000719	Prot_kinase_dom	Protein kinase domain	565	834	715891098	715895211	715891098	715895211
TraesCS2B03G1285300	TraesCS2B03G1285300.1	IPR008271	Ser/Thr_kinase_AS	Serine/threonine-protein kinase, active site	686	698	715891098	715895211	715891098	715895211
TraesCS2B03G1285300	TraesCS2B03G1285300.1	IPR011009	Kinase-like_dom_sf	Protein kinase-like domain superfamily	548	851	715891098	715895211	715891098	715895211
TraesCS2B03G1285300	TraesCS2B03G1285300.1	IPR017441	Protein_kinase_ATP_BS	Protein kinase, ATP binding site	571	593	715891098	715895211	715891098	715895211
TraesCS2B03G1289100	TraesCS2B03G1289100.1	IPR000719	Prot_kinase_dom	Protein kinase domain	351	618	716718782	716721911	716718782	716721911
TraesCS2B03G1289100	TraesCS2B03G1289100.1	IPR000719	Prot_kinase_dom	Protein kinase domain	349	624	716718782	716721911	716718782	716721911
TraesCS2B03G1289100	TraesCS2B03G1289100.1	IPR008271	Ser/Thr_kinase_AS	Serine/threonine-protein kinase, active site	473	485	716718782	716721911	716718782	716721911
TraesCS2B03G1289100	TraesCS2B03G1289100.1	IPR011009	Kinase-like_dom_sf	Protein kinase-like domain superfamily	326	623	716718782	716721911	716718782	716721911
TraesCS2B03G1289100	TraesCS2B03G1289100.1	IPR017441	Protein_kinase_ATP_BS	Protein kinase, ATP binding site	355	377	716718782	716721911	716718782	716721911
TraesCS2B03G1287200	TraesCS2B03G1287200.1	IPR000719	Prot_kinase_dom	Protein kinase domain	500	732	716433074	716437872	716433074	716437872
TraesCS2B03G1287200	TraesCS2B03G1287200.1	IPR000719	Prot_kinase_dom	Protein kinase domain	500	731	716433074	716437872	716433074	716437872
TraesCS2B03G1287200	TraesCS2B03G1287200.1	IPR001245	Ser-Thr/Tyr_kinase_cat_dom	Serine-threonine/tyrosine-protein kinase, catalytic domain	504	701	716433074	716437872	716433074	716437872
TraesCS2B03G1287200	TraesCS2B03G1287200.1	IPR008271	Ser/Thr_kinase_AS	Serine/threonine-protein kinase, active site	621	633	716433074	716437872	716433074	716437872
TraesCS2B03G1287200	TraesCS2B03G1287200.1	IPR011009	Kinase-like_dom_sf	Protein kinase-like domain superfamily	483	718	716433074	716437872	716433074	716437872
TraesCS2B03G1287200	TraesCS2B03G1287200.1	IPR017441	Protein_kinase_ATP_BS	Protein kinase, ATP binding site	506	528	716433074	716437872	716433074	716437872
TraesCS2B03G1289400	TraesCS2B03G1289400.1	IPR013137	Znf_TFIIB	Zinc finger, TFIIB-type	6	47	716863940	716865655	716863940	716865655
TraesCS2B03G1289400	TraesCS2B03G1289400.1	IPR013137	Znf_TFIIB	Zinc finger, TFIIB-type	2	34	716863940	716865655	716863940	716865655
TraesCS2B03G1300900	TraesCS2B03G1300900.1	IPR001810	F-box_dom	F-box domain	17	54	721231589	721233256	721231589	721233256
TraesCS2B03G1300900	TraesCS2B03G1300900.1	IPR001810	F-box_dom	F-box domain	14	62	721231589	721233256	721231589	721233256
TraesCS2B03G1300900	TraesCS2B03G1300900.1	IPR032675	LRR_dom_sf	Leucine-rich repeat domain superfamily	124	417	721231589	721233256	721231589	721233256
TraesCS2B03G1300900	TraesCS2B03G1300900.1	IPR036047	F-box-like_dom_sf	F-box-like domain superfamily	13	57	721231589	721233256	721231589	721233256
TraesCS2B03G1300900	TraesCS2B03G1300900.1	IPR050232	FBL13/AtMIF1-like	F-box/LRR-repeat protein 13/AtMIF1-like	15	550	721231589	721233256	721231589	721233256
TraesCS2B03G1295000	TraesCS2B03G1295000.1	IPR000571	Znf_CCCH	Zinc finger, CCCH-type	96	121	718753687	718756775	718753687	718756775
TraesCS2B03G1295000	TraesCS2B03G1295000.1	IPR000571	Znf_CCCH	Zinc finger, CCCH-type	273	298	718753687	718756775	718753687	718756775
TraesCS2B03G1295000	TraesCS2B03G1295000.1	IPR000571	Znf_CCCH	Zinc finger, CCCH-type	35	63	718753687	718756775	718753687	718756775
TraesCS2B03G1295000	TraesCS2B03G1295000.1	IPR000571	Znf_CCCH	Zinc finger, CCCH-type	94	122	718753687	718756775	718753687	718756775
TraesCS2B03G1295000	TraesCS2B03G1295000.1	IPR000571	Znf_CCCH	Zinc finger, CCCH-type	272	299	718753687	718756775	718753687	718756775
TraesCS2B03G1295000	TraesCS2B03G1295000.1	IPR000571	Znf_CCCH	Zinc finger, CCCH-type	35	62	718753687	718756775	718753687	718756775
TraesCS2B03G1295000	TraesCS2B03G1295000.1	IPR000571	Znf_CCCH	Zinc finger, CCCH-type	94	121	718753687	718756775	718753687	718756775
TraesCS2B03G1295000	TraesCS2B03G1295000.1	IPR000571	Znf_CCCH	Zinc finger, CCCH-type	272	298	718753687	718756775	718753687	718756775
TraesCS2B03G1295000	TraesCS2B03G1295000.1	IPR036855	Znf_CCCH_sf	Zinc finger, CCCH-type superfamily	36	60	718753687	718756775	718753687	718756775
TraesCS2B03G1295000	TraesCS2B03G1295000.1	IPR036855	Znf_CCCH_sf	Zinc finger, CCCH-type superfamily	95	125	718753687	718756775	718753687	718756775
TraesCS2B03G1295000	TraesCS2B03G1295000.1	IPR036855	Znf_CCCH_sf	Zinc finger, CCCH-type superfamily	271	302	718753687	718756775	718753687	718756775
TraesCS2B03G1300000	TraesCS2B03G1300000.1	IPR001611	Leu-rich_rpt	Leucine-rich repeat	224	246	721076949	721080483	721076949	721080483
TraesCS2B03G1300000	TraesCS2B03G1300000.1	IPR001611	Leu-rich_rpt	Leucine-rich repeat	272	289	721076949	721080483	721076949	721080483
TraesCS2B03G1300000	TraesCS2B03G1300000.1	IPR001611	Leu-rich_rpt	Leucine-rich repeat	401	420	721076949	721080483	721076949	721080483
TraesCS2B03G1300000	TraesCS2B03G1300000.1	IPR001611	Leu-rich_rpt	Leucine-rich repeat	459	479	721076949	721080483	721076949	721080483
TraesCS2B03G1300000	TraesCS2B03G1300000.1	IPR001611	Leu-rich_rpt	Leucine-rich repeat	531	552	721076949	721080483	721076949	721080483
TraesCS2B03G1300000	TraesCS2B03G1300000.1	IPR001611	Leu-rich_rpt	Leucine-rich repeat	557	577	721076949	721080483	721076949	721080483
TraesCS2B03G1300000	TraesCS2B03G1300000.1	IPR001611	Leu-rich_rpt	Leucine-rich repeat	599	618	721076949	721080483	721076949	721080483
TraesCS2B03G1300000	TraesCS2B03G1300000.1	IPR001611	Leu-rich_rpt	Leucine-rich repeat	625	683	721076949	721080483	721076949	721080483
TraesCS2B03G1300000	TraesCS2B03G1300000.1	IPR001611	Leu-rich_rpt	Leucine-rich repeat	798	841	721076949	721080483	721076949	721080483
TraesCS2B03G1300000	TraesCS2B03G1300000.1	IPR001611	Leu-rich_rpt	Leucine-rich repeat	297	318	721076949	721080483	721076949	721080483
TraesCS2B03G1300000	TraesCS2B03G1300000.1	IPR001611	Leu-rich_rpt	Leucine-rich repeat	806	829	721076949	721080483	721076949	721080483
TraesCS2B03G1300000	TraesCS2B03G1300000.1	IPR003591	Leu-rich_rpt_typical-subtyp	Leucine-rich repeat, typical subtype	174	194	721076949	721080483	721076949	721080483
TraesCS2B03G1300000	TraesCS2B03G1300000.1	IPR003591	Leu-rich_rpt_typical-subtyp	Leucine-rich repeat, typical subtype	270	294	721076949	721080483	721076949	721080483
TraesCS2B03G1300000	TraesCS2B03G1300000.1	IPR003591	Leu-rich_rpt_typical-subtyp	Leucine-rich repeat, typical subtype	295	315	721076949	721080483	721076949	721080483
TraesCS2B03G1300000	TraesCS2B03G1300000.1	IPR003591	Leu-rich_rpt_typical-subtyp	Leucine-rich repeat, typical subtype	597	616	721076949	721080483	721076949	721080483
TraesCS2B03G1300000	TraesCS2B03G1300000.1	IPR003591	Leu-rich_rpt_typical-subtyp	Leucine-rich repeat, typical subtype	670	694	721076949	721080483	721076949	721080483
TraesCS2B03G1300000	TraesCS2B03G1300000.1	IPR003591	Leu-rich_rpt_typical-subtyp	Leucine-rich repeat, typical subtype	804	828	721076949	721080483	721076949	721080483
TraesCS2B03G1300000	TraesCS2B03G1300000.1	IPR032675	LRR_dom_sf	Leucine-rich repeat domain superfamily	24	125	721076949	721080483	721076949	721080483
TraesCS2B03G1300000	TraesCS2B03G1300000.1	IPR032675	LRR_dom_sf	Leucine-rich repeat domain superfamily	136	417	721076949	721080483	721076949	721080483
TraesCS2B03G1300000	TraesCS2B03G1300000.1	IPR032675	LRR_dom_sf	Leucine-rich repeat domain superfamily	422	506	721076949	721080483	721076949	721080483
TraesCS2B03G1300000	TraesCS2B03G1300000.1	IPR032675	LRR_dom_sf	Leucine-rich repeat domain superfamily	507	594	721076949	721080483	721076949	721080483
TraesCS2B03G1300000	TraesCS2B03G1300000.1	IPR032675	LRR_dom_sf	Leucine-rich repeat domain superfamily	595	879	721076949	721080483	721076949	721080483
TraesCS2B03G1299100	TraesCS2B03G1299100.1	IPR001810	F-box_dom	F-box domain	12	44	720512269	720513795	720512269	720513795
TraesCS2B03G1299100	TraesCS2B03G1299100.1	IPR001810	F-box_dom	F-box domain	9	45	720512269	720513795	720512269	720513795
TraesCS2B03G1299100	TraesCS2B03G1299100.1	IPR032675	LRR_dom_sf	Leucine-rich repeat domain superfamily	116	393	720512269	720513795	720512269	720513795
TraesCS2B03G1299100	TraesCS2B03G1299100.1	IPR036047	F-box-like_dom_sf	F-box-like domain superfamily	10	50	720512269	720513795	720512269	720513795
TraesCS2B03G1299100	TraesCS2B03G1299100.1	IPR050232	FBL13/AtMIF1-like	F-box/LRR-repeat protein 13/AtMIF1-like	10	506	720512269	720513795	720512269	720513795
TraesCS2B03G1299200	TraesCS2B03G1299200.1	IPR001810	F-box_dom	F-box domain	21	58	720513971	720515671	720513971	720515671
TraesCS2B03G1299200	TraesCS2B03G1299200.1	IPR001810	F-box_dom	F-box domain	18	66	720513971	720515671	720513971	720515671
TraesCS2B03G1299200	TraesCS2B03G1299200.1	IPR032675	LRR_dom_sf	Leucine-rich repeat domain superfamily	177	444	720513971	720515671	720513971	720515671
TraesCS2B03G1299200	TraesCS2B03G1299200.1	IPR036047	F-box-like_dom_sf	F-box-like domain superfamily	7	57	720513971	720515671	720513971	720515671
TraesCS2B03G1299200	TraesCS2B03G1299200.1	IPR050232	FBL13/AtMIF1-like	F-box/LRR-repeat protein 13/AtMIF1-like	19	456	720513971	720515671	720513971	720515671
TraesCS2B03G1284400	TraesCS2B03G1284400.1	IPR000719	Prot_kinase_dom	Protein kinase domain	499	786	715402470	715405955	715402470	715405955
TraesCS2B03G1284400	TraesCS2B03G1284400.1	IPR000719	Prot_kinase_dom	Protein kinase domain	499	769	715402470	715405955	715402470	715405955
TraesCS2B03G1284400	TraesCS2B03G1284400.1	IPR001245	Ser-Thr/Tyr_kinase_cat_dom	Serine-threonine/tyrosine-protein kinase, catalytic domain	503	766	715402470	715405955	715402470	715405955
TraesCS2B03G1284400	TraesCS2B03G1284400.1	IPR008271	Ser/Thr_kinase_AS	Serine/threonine-protein kinase, active site	621	633	715402470	715405955	715402470	715405955
TraesCS2B03G1284400	TraesCS2B03G1284400.1	IPR011009	Kinase-like_dom_sf	Protein kinase-like domain superfamily	481	794	715402470	715405955	715402470	715405955
TraesCS2B03G1284400	TraesCS2B03G1284400.1	IPR017441	Protein_kinase_ATP_BS	Protein kinase, ATP binding site	505	528	715402470	715405955	715402470	715405955
TraesCS2B03G1293100	TraesCS2B03G1293100.1	IPR027640	Kinesin-like_fam	Kinesin-like protein	796	1449	718286627	718296873	718286627	718296873

## Sheet: TaDArTAG002689
Gene stable ID	Transcript stable ID	Interpro ID	Interpro Short Description	Interpro Description	Interpro start	Interpro end	Gene start (bp)	Gene end (bp)	Transcript start (bp)	Transcript end (bp)
TraesCS3B03G0972900	TraesCS3B03G0972900.1	IPR013087	Znf_C2H2_type	Zinc finger C2H2-type	61	84	627786277	627787128	627786277	627787128
TraesCS3B03G0972900	TraesCS3B03G0972900.1	IPR036236	Znf_C2H2_sf	Zinc finger C2H2 superfamily	109	138	627786277	627787128	627786277	627787128
TraesCS3B03G0973700	TraesCS3B03G0973700.1	IPR025753	AAA_N_dom	AAA-type ATPase, N-terminal domain	32	131	628623536	628625669	628623536	628625669
TraesCS3B03G0972200	TraesCS3B03G0972200.1	IPR013087	Znf_C2H2_type	Zinc finger C2H2-type	50	76	627092490	627093116	627092490	627093116
TraesCS3B03G0972200	TraesCS3B03G0972200.1	IPR036236	Znf_C2H2_sf	Zinc finger C2H2 superfamily	49	138	627092490	627093116	627092490	627093116
TraesCS3B03G0975200	TraesCS3B03G0975200.1	IPR010666	Znf_GRF	Zinc finger, GRF-type	49	90	630608603	630609982	630608603	630609982
TraesCS3B03G0972500	TraesCS3B03G0972500.1	IPR013087	Znf_C2H2_type	Zinc finger C2H2-type	115	137	627347548	627348482	627347548	627348482
TraesCS3B03G0972500	TraesCS3B03G0972500.1	IPR036236	Znf_C2H2_sf	Zinc finger C2H2 superfamily	49	137	627347548	627348482	627347548	627348482
TraesCS3B03G0971600	TraesCS3B03G0971600.1	IPR003439	ABC_transporter-like_ATP-bd	ABC transporter-like, ATP-binding domain	185	343	626665274	626667897	626665274	626667897
TraesCS3B03G0971600	TraesCS3B03G0971600.1	IPR017871	ABC_transporter-like_CS	ABC transporter-like, conserved site	315	329	626665274	626667897	626665274	626667897
TraesCS3B03G0973500	TraesCS3B03G0973500.1	IPR000719	Prot_kinase_dom	Protein kinase domain	435	547	627898439	627917149	627898439	627917149
TraesCS3B03G0973500	TraesCS3B03G0973500.1	IPR001245	Ser-Thr/Tyr_kinase_cat_dom	Serine-threonine/tyrosine-protein kinase, catalytic domain	438	541	627898439	627917149	627898439	627917149
TraesCS3B03G0973500	TraesCS3B03G0973500.1	IPR001611	Leu-rich_rpt	Leucine-rich repeat	87	107	627898439	627917149	627898439	627917149
TraesCS3B03G0973500	TraesCS3B03G0973500.1	IPR032675	LRR_dom_sf	Leucine-rich repeat domain superfamily	183	312	627898439	627917149	627898439	627917149
TraesCS3B03G0973500	TraesCS3B03G0973500.1	IPR052451	Ser/Thr_kinase-like	Serine/threonine kinase-like	2	546	627898439	627917149	627898439	627917149

[truncated: 17 more sheets: TaDArTAG003336, TaDArTAG003386, TaDArTAG004338, TaDArTAG004441, TaDArTAG004467, TaDArTAG005805, TaDArTAG006173, TaDArTAG006874, TaDArTAG006947, TaDArTAG007213, TaDArTAG007331, TaDArTAG007561, TaDArTAG007622, TaDArTAG007677, TaDArTAG007769, TaDArTAG009232, TaDArTAG009350]
