# Supplementary material for: Genome-wide association studies for identification of stripe rust resistance loci in diverse wheat genotypes
Source: Front Plant Sci. 2025 Dec 9;16:1687331. doi: 10.3389/fpls.2025.1687331 (PMC12746750; doi:10.3389/fpls.2025.1687331)
Supplement: Supplementary file 5 [file Table4.xlsx]

## Sheet: Sheet1
Supplemetary Table -II Classification of geneotypes on the basis of structural analysis
Sr. no.	Genotype	Type	SP1	SP2	SP3	SP4	SP5
1	HD 3436	ABL	0.998	0.001	0.001	0	0
2	HD 2967	V	0.999	0	0.001	0	0
3	HD 3437	ABL	0.912	0.001	0.001	0.053	0.033
5	HD 3406	V	0.999	0	0	0	0
6	HD 3438	ABL	0.318	0.626	0.054	0.001	0
7	HD 2932	V	0.114	0.883	0.001	0.002	0
8	HD 3439	ABL	0.101	0.863	0.001	0.035	0
9	HD 3440	ABL	0.638	0.149	0.166	0.047	0
10	HD 2733	V	0.832	0.001	0.163	0.003	0
11	HD 3411	V	0.897	0.071	0.001	0.029	0.002
12	PBW 901	ABL	0.001	0.844	0.155	0	0
13	PBW 175	V	0.001	0.85	0.149	0	0
14	HI 8846	V	0	0	0	1	0
15	HI 8498	V	0	0	0	1	0
16	HI 8847	V	0	0	0	1	0
17	PBW 902	ABL	0.719	0.153	0.111	0.017	0
19	HD 3407	ABL	0.074	0.886	0.001	0.039	0
21	KBSN 1	ABL	0.203	0.664	0.132	0.001	0
23	KBSN 3	ABL	0.91	0	0	0	0.089
24	KBSN 4	ABL	0.861	0.117	0.013	0.01	0
25	KBSN 5	ABL	0.661	0.338	0.001	0	0
26	KBSN 6	ABL	0.924	0.009	0.066	0	0
27	KBSN 7	ABL	0.891	0.099	0.002	0.008	0
28	KBSN 8	ABL	0.938	0.021	0.001	0.04	0
29	KBSN 9	ABL	0.87	0.073	0.002	0.055	0
30	KBSN 10	ABL	0.87	0.128	0.001	0.001	0
31	KBSN 11	ABL	0.801	0.154	0	0.001	0.043
32	KBSN 12	ABL	0.998	0.001	0	0	0.001
33	KBSN 13	ABL	0.833	0.166	0	0	0
34	KBSN 14	ABL	0.957	0.038	0.002	0.003	0
35	KBSN 15	ABL	0.913	0.087	0.001	0	0
36	KBSN 16	ABL	0.691	0.292	0.001	0.016	0
37	KBSN 17	ABL	0.998	0.001	0.001	0	0
38	KBSN 18	ABL	0.998	0.001	0	0.001	0
39	KBSN 19	ABL	0.822	0.177	0.001	0	0
40	KBSN 20	ABL	0.991	0.008	0	0.001	0
41	KBSN 21	ABL	0.99	0.006	0.002	0.001	0
42	KBSN 22	ABL	0.826	0.171	0.003	0	0
43	KBSN 23	ABL	0.95	0.049	0.001	0	0
44	KBSN 24	ABL	0.814	0.185	0.001	0	0
45	KBSN 25	ABL	0.999	0	0.001	0	0
46	KBSN 26	ABL	0.996	0.001	0	0	0.003
47	KBSN 27	ABL	0.981	0.017	0	0.001	0
48	KBSN 28	ABL	0.759	0.214	0.002	0.025	0
49	KBSN 29	ABL	0.999	0	0.001	0	0
50	KBSN 30	ABL	0.9	0.071	0.029	0	0
51	KBSN 31	ABL	0.879	0.073	0.005	0.043	0
52	KBSN 32	ABL	0.892	0.039	0.062	0.007	0
53	KBSN 33	ABL	1	0	0	0	0
54	KBSN 34	ABL	0.768	0.229	0.001	0.001	0
55	KBSN 35	ABL	0.917	0.055	0.028	0.001	0
56	KBSN 36	ABL	0.737	0.258	0.005	0	0
57	KBSN 37	ABL	0.996	0.004	0	0	0
58	KBSN 38	ABL	0.998	0.001	0.001	0	0
59	KBSN 39	ABL	0.781	0.137	0.082	0	0
60	KBSN 40	ABL	0.992	0.001	0.002	0.005	0
61	KBSN 41	V	0.764	0.201	0	0.035	0
62	KBSN 42	V	0.9	0.074	0.021	0.005	0
63	KBSN 43	V	0.999	0	0	0	0
64	KBSN 44	V	0.875	0.103	0.021	0.001	0
65	KBSN 45	V	0.904	0.093	0.003	0.001	0
66	KBSN 46	V	0.784	0.21	0.005	0	0
67	KBSN 47	V	0.824	0.17	0.001	0	0.005
68	KBSN 48	V	0.999	0	0	0	0
69	KBSN 49	V	0.683	0.316	0	0	0
70	KBSN 50	V	0.999	0	0	0	0
71	KBSN 51	V	0.733	0.177	0.088	0.001	0
72	KBSN 52	V	0.893	0.053	0.053	0	0.001
73	KBSN 53	V	0.981	0.016	0.003	0	0
74	KBSN 54	V	0.949	0.048	0	0.003	0
75	KBSN 55	V	0.947	0.001	0.04	0.012	0
76	KBSN 56	V	0.759	0.236	0.004	0	0
77	DBW 332	V	0.74	0.157	0.102	0.001	0
78	DBW 327	V	0.853	0.09	0.053	0.004	0
79	DBW 296	V	0.646	0.192	0.025	0.136	0
80	HUW 838	V	0.789	0.204	0	0.006	0
81	JKW 261	V	0.962	0.001	0.008	0.029	0
82	GW 513	V	0.281	0.568	0.15	0.001	0
83	HI 1636	V	0.096	0.831	0.023	0.05	0
85	WH 1270	V	0.935	0.064	0	0	0
86	HD 3298	V	0.836	0.097	0.057	0.003	0.006
87	HD 3293	V	0.781	0.143	0.075	0	0
88	CG 1029	V	0.001	0.999	0	0	0
89	DBW 252	V	0.852	0.056	0.002	0.09	0
90	DBW 222	V	0.931	0.064	0.004	0	0
91	PBW 723	V	0.341	0	0	0	0.658
92	PBW 771	V	0.38	0	0	0	0.62
93	HI 1621	V	0.94	0.059	0	0	0
94	HI 1628	V	0.787	0.212	0	0	0
95	DBW 187	V	0.999	0.001	0	0	0
96	HD 3226	V	0.689	0.111	0.002	0.197	0
97	PBW 752	V	0.902	0.078	0.019	0.001	0
98	HD 3237	V	0.785	0.214	0	0.001	0
99	DBW 173	V	0.955	0.043	0.001	0.001	0
100	HI 1612	V	0.622	0.001	0	0	0.377
101	K 1317	V	0.373	0.252	0.051	0.324	0
102	DBW 168	V	0.456	0.37	0.102	0.072	0
103	HI 1605	V	0.71	0.181	0.019	0.089	0
104	RAJ 4238	V	0.002	0.992	0.005	0.001	0
105	HS 562	V	0.936	0.001	0.063	0	0
106	DBW 107	V	0.802	0.137	0.002	0.059	0
107	HD 3118	V	0.852	0.112	0.035	0.001	0
108	DBW 110	V	0.987	0	0.012	0	0
109	DBW 93	V	0.829	0.101	0.068	0.002	0
110	DBW 88	V	0.999	0	0	0	0
113	K 1006	V	0.424	0.569	0.001	0.007	0
114	WH 1105	V	0.998	0.001	0	0	0
115	DBW 71	V	0.994	0.005	0	0	0.001
116	HPW 349	V	0.997	0.002	0	0	0
117	HD 3043	V	0.772	0.001	0.001	0.029	0.198
118	PBW 644	V	0.829	0.166	0.004	0	0
119	KRL 210	V	0.907	0.044	0.047	0.001	0
121	DPW 621-50	V	0.852	0.001	0	0	0.146
122	HI 1563	V	0.447	0.463	0.052	0	0.037
123	HD 2985	V	0.222	0.778	0	0	0
124	HS 507	V	0.7	0.178	0.089	0.033	0
125	DBW 39	V	0.831	0.001	0.001	0.143	0.024
126	VL 907	V	0.599	0.295	0.106	0	0
127	MACS 6222	V	0.515	0.485	0	0	0
128	CBW 38	V	0.78	0.104	0.011	0.105	0
129	HS 490	V	0.002	0.81	0.054	0.133	0
130	PBW 550	V	0.835	0.165	0	0	0
131	HPW 251	V	0.768	0.231	0	0	0
132	VL 892	V	0.45	0.51	0	0.038	0.001
133	WH 1021	V	0.447	0.408	0.084	0.061	0
134	DBW 17	V	0.999	0	0	0	0
135	GW 366	V	0.001	0.991	0.007	0.001	0
136	DBW 16	V	0.522	0.404	0.075	0	0
137	HD 2888	V	0	0	0.999	0	0
138	HD 2864	V	0	0.566	0	0	0.434
139	PBW 502	V	0.793	0.118	0.089	0	0
140	VL 829	V	0.768	0.229	0.002	0.001	0
141	HS 420	V	0.597	0.214	0.129	0.061	0
142	DBW 14	V	0.506	0.094	0.014	0	0.386
143	HI 1500	V	0	0	0.999	0	0
144	GW 322	V	0.506	0.49	0	0.003	0
146	HD 4672	V	0	0	0	1	0
147	UP 2425	V	0.122	0.422	0.083	0.001	0.371
148	HUW 468	V	0.335	0.665	0	0	0
149	GW 273	V	0.515	0.482	0.001	0.002	0
150	MACS 2846	V	0	0	0	1	0
151	PBW 373	V	0.436	0.452	0.112	0	0
152	VL 738	V	0.821	0.031	0.119	0.029	0
154	RAJ 3765	V	0.108	0.888	0.004	0	0
155	K 9107	V	0.472	0.528	0	0	0
156	UP 2338	V	0.752	0.02	0	0	0.228
157	WH 542	V	0.182	0.332	0.359	0.126	0
158	GW 173	V	0.001	0.999	0	0	0
159	HS 277	V	0.575	0.138	0.206	0.082	0
160	MACS 2496	V	0	0	0	1	0
161	KRL 1-4	V	0.226	0.461	0.246	0.067	0
163	HD 2428	V	0.001	0.817	0.182	0	0
164	RAJ 3077	V	0.069	0.918	0.012	0.001	0
165	K 8027	V	0.001	0.001	0.998	0	0
166	HI 1077	V	0.219	0.731	0.05	0	0
167	HI 977	V	0.324	0.629	0.047	0	0
168	MACS 1967	V	0.51	0.346	0.08	0.054	0.011
169	HUW 234	V	0.382	0.567	0.049	0.001	0
170	VL 616	V	0.12	0.534	0.245	0.102	0
171	HD 2329	V	0.323	0.524	0.069	0	0.084
172	HD 2285	V	0	0.999	0	0	0
173	RAJ 1555	V	0	0	0	1	0
174	RAJ 1482	V	0.003	0.997	0	0	0
175	LOK 1	V	0.019	0.509	0.398	0.074	0
176	HD 2189	V	0.001	0.816	0.18	0.002	0
177	UP 262	V	0.242	0.474	0.229	0.054	0
178	WH 147	V	0.384	0.362	0.2	0.054	0
179	WL 711	V	0.288	0.712	0.001	0	0
180	HD 2009	V	0.941	0.001	0.058	0	0
181	RAJ 911	V	0	0	0	1	0
182	NI 5439	V	0.124	0.036	0.739	0.101	0
183	HD 1982	V	0.032	0.719	0.241	0.007	0
184	HD 1941	V	0.364	0.459	0.111	0.066	0
185	KHARCHIA 65	V	0	0	0.999	0	0
186	SONALIKA	V	0.21	0.526	0.264	0	0
187	Ajanta	V	0.003	0	0.163	0.834	0
188	Amrut	V	0.485	0.514	0	0	0
189	8A	LR	0.468	0.531	0	0	0
190	A 28	LR	0.999	0.001	0	0	0
191	A 9-30-1	LR	0.007	0.796	0.123	0.074	0
192	A 90	LR	0.11	0.89	0	0	0
193	A 115	LR	0.001	0.027	0.103	0.868	0
194	A 206	LR	0.965	0.001	0	0.027	0.006
195	AKW-381	LR	0.002	0.026	0	0.972	0
196	A 624	LR	0.001	0	0.118	0.881	0
197	AKW 1071(PURNA)	LR	0.004	0.866	0.062	0.068	0
198	AKAW 4627	LR	0.846	0.153	0	0.001	0
199	AKDW 2997-16	LR	0.001	0	0.974	0.025	0
200	AKAW 3722	LR	0	0	0.961	0	0.039
202	BIRSA GEHUN 2	LR	0	0	1	0	0
203	BIJAGA YELLOW	LR	0	0	1	0	0
204	BIJAGA RED	LR	0.015	0.017	0.047	0.921	0
205	BW II (PURBALI)	LR	0.012	0	0.079	0.908	0
206	BIRSA GEHUN 3	V	0.006	0	0.993	0	0
207	BA*I 288-18	LR	0	0	0.999	0	0
208	CHHOTI LERMA	V	0	0	1	0	0
209	COW(W)1	V	0.182	0.384	0.433	0.001	0
210	C 281	V	0.841	0.046	0.04	0.073	0
211	C 285	V	0	0	1	0	0
212	C 286	V	0.006	0.059	0.934	0.001	0
213	C 306	V	0.999	0	0	0	0
214	C 518	V	0.574	0	0	0	0.425
215	C 591	V	0.001	0.001	0.081	0.917	0
216	CPAN 1676(ROHINI)	V	0.374	0.389	0.143	0.093	0
217	CPAN 1796	V	0.999	0.001	0	0	0
218	CPAN 3004(SANGAM)	V	0.047	0.552	0.345	0.056	0
219	DURGAPURA 65	V	0.747	0.253	0	0	0
220	DWR 16 (KEERTHI)	V	0.939	0	0	0.002	0.059
221	DWR 39 (PRAGATI)	V	0.997	0.002	0	0	0
222	D 134	V	0	0	0.999	0	0
223	DWR 137	V	0.407	0.523	0.069	0	0
225	DWR 195 (ANURADHA)	V	0.708	0	0.009	0.014	0.269
226	DWR 225	V	0.001	0.962	0.007	0.03	0
227	DWR 185	V	0.002	0.003	0	0.995	0
228	DL 153-2 (KUNDAN)	V	0.001	0.003	0.002	0.994	0
229	DL 788-2 (VIDISHA)	V	0.547	0.45	0.002	0.001	0
230	DL 784-3 (VAISHALI)	V	0.513	0.478	0.001	0.008	0
231	DL 803-3 (KANCHAN)	V	0	0.998	0.002	0	0
232	DWR 1006	V	0	1	0	0	0
233	DWL 5023	V	0.154	0.846	0	0	0
234	FEDERATION	Exotic line	0.001	0	0.005	0.993	0
235	GW 496	V	0.309	0.103	0.134	0.002	0.45
236	GW 503	V	0.007	0.965	0.001	0.027	0
237	GULAB	V	0	0.984	0	0.015	0
238	GW 1139	V	0	0	0	1	0
239	GW 1189	V	0.022	0.105	0.688	0.185	0
240	GW 1	LR	0	0.997	0.002	0	0
241	GW 2	LR	0.999	0	0	0	0
242	GW 10	LR	0	0	0	1	0
243	GW 11	LR	0.148	0.851	0	0	0
244	GW 18	LR	0.001	0	0	0.999	0
245	GW 40	LR	0.001	0	0	0.998	0
246	GW 89	LR	0.69	0.181	0.028	0.101	0
247	GW 120	LR	0.001	0.001	0.162	0.836	0
248	GW 190	LR	0	0	0	1	0
249	HI 1544	V	0	0.995	0	0	0.004
250	HI 7483	LR	0.118	0.874	0	0.007	0
251	HI 385 (MUKTA)	V	0.007	0.53	0.387	0.076	0
252	HI 617 (SUJATA)	V	0.598	0.214	0.126	0.061	0
253	HI 784 (SWATI)	V	0.578	0.129	0.199	0.094	0
254	HI 1418 (N.CHANDOUSI)	V	0.001	0.791	0.058	0.15	0
255	HI 1454 (ABHA)	V	0.09	0.751	0.111	0.048	0
256	HI 1479	V	0.082	0.674	0.197	0.048	0
257	HI 1531 (HARSHITA)	V	0.556	0.186	0.099	0.019	0.14
258	HW 517	ABL	0.815	0.183	0.001	0	0
259	HS 524	ABL	0.92	0.001	0.078	0.001	0
261	HS 1097-17 (GIRIJA)	V	0.106	0	0.888	0.005	0
262	HS 1138-6-4 (SHAILJA)	V	0.71	0.178	0.081	0.031	0
263	HS 86	V	0.324	0.623	0.053	0	0
264	HS 207	V	0.219	0.72	0.06	0	0
265	HS 240	V	0.091	0.879	0.03	0	0
266	HS 295	V	0.246	0.716	0.038	0	0
267	HS 365	V	0	0.999	0	0	0
268	HS 375 (HIMGIRI)	V	0.001	0	0.999	0	0
269	HD 2278	V	0.001	0.497	0.478	0.024	0
270	HD 2281	V	0.784	0.113	0.103	0	0
271	HD 2307	V	0.001	0.984	0.001	0	0.014
273	HD 2385	V	0.594	0.405	0	0	0
274	HD 2380	V	0.074	0.705	0.221	0.001	0
275	HD 2402	V	0	0.956	0.044	0	0
276	HD 2501	V	0.11	0.886	0.004	0	0
277	HD 2610	V	0.223	0.774	0	0.001	0.002
278	HD 2643 (GANGA)	V	0	0.999	0.001	0	0
279	HD 2687 (SHRESTH)	V	0.031	0.844	0.125	0	0
280	HD 2781 (ADITYA)	V	0.581	0.416	0.002	0.001	0
281	HD 2824 (POORVA)	V	0.244	0.75	0	0	0.006
282	HD 2833	V	0.265	0.487	0.099	0.078	0.071
283	HD 2851 (PUSA VISHESH)	V	0	0.999	0	0	0
284	HD 2894	V	0.396	0.361	0.242	0.001	0
286	HD 2987	V	0.002	0.893	0.105	0	0
287	HD 3059	V	0.601	0.344	0	0.055	0
288	HD 3090	V	0.005	0.008	0.007	0.98	0
289	HD 4502	ABL	0.015	0.001	0.014	0.969	0
290	HD 4530	ABL	0	0	0	1	0
291	HDR 77	ABL	0.916	0.028	0.053	0.003	0
292	HP 1209	ABL	0	0	0.999	0	0
293	HD 1925 (SHERA)	V	0.999	0	0	0	0
294	HD 1949 (MOTI)	V	0.358	0.641	0	0	0
295	HD 1981 (PRATAP)	V	0.419	0.498	0.083	0	0
296	HD 2135 (NILGIRI)	V	0.004	0.9	0.095	0	0
297	HD 2177	V	0.125	0.453	0.372	0.049	0
298	HD 2204	V	0.11	0.889	0	0	0
299	HD 2236	V	0.345	0.449	0.103	0.103	0
300	HD 2270	V	0.785	0.137	0.078	0	0
301	HPW 42 (ARADHANA)	V	0.768	0.231	0.001	0.001	0
302	HPW 89 (SURABHI)	V	0.405	0.369	0.176	0.05	0
303	HPW 147 (PALAM)	V	0.115	0.883	0.002	0.001	0
304	HPW 155	V	0.107	0.892	0.001	0	0
305	HPW 184 (CHANDRIKA)	V	0.007	0.781	0.054	0.158	0
306	HP 1102	V	0.337	0.431	0.222	0.011	0
307	HP 1633 (SONALI)	V	0.019	0.892	0.089	0	0
308	HP 1731 (RAJLAKSHMI)	V	0.001	0.999	0	0	0
309	HP 1744 (RAJESWARI)	V	0.776	0.142	0.081	0	0
310	HP 1761 (JAGDISH)	V	0.408	0.578	0	0.013	0
311	HW 657	V	0	0.742	0.009	0	0.249
312	HW 741	V	0.216	0.687	0.097	0	0
313	HW 1085 (BHAWANI)	V	0.001	0.212	0.786	0	0
314	HW 1095 (COW-2)	V	0.001	0.163	0.801	0.035	0
315	HW 2004 (AMAR)	V	0.13	0.776	0.092	0	0.002
316	HW 2044	V	0.001	0.193	0.775	0.001	0.029
317	HW 2045	V	0.193	0.797	0	0.01	0
318	HW 5207	V	0.277	0.677	0.001	0.046	0
319	HUW 12 (MALVIYA12)	V	0.002	0.295	0.667	0.033	0.003
320	HUW 37 (MALVIYA-37)	V	0.01	0.265	0.429	0	0.295
321	HUW 55 (MALVIYA55)	V	0.997	0.001	0.002	0	0
322	HUW 206 (MALVIYA206)	V	0.999	0	0	0	0
323	HUW 213	V	0.004	0.912	0.08	0.004	0.001
324	HUW 318	V	0.504	0.416	0.08	0	0
325	HUW 510	V	0.11	0.715	0.175	0	0
326	HY 5	LR	0.183	0.532	0	0	0.285
327	HYB 11	LR	0.05	0.118	0.145	0.686	0
328	HY 12	LR	0.001	0	0.999	0	0
329	HYB 65	LR	0.015	0.914	0.069	0.003	0
330	HB 208	LR	0.128	0.867	0.005	0	0
331	HYB 277	LR	0.91	0.036	0.048	0.006	0
332	HYB 633	LR	0.917	0.033	0.002	0.048	0
333	IWP 72	LR	0.123	0.788	0.089	0	0
334	JI 7	LR	0.367	0.631	0.002	0	0
335	JU 12	LR	0	0	1	0	0
336	JWS 17	LR	0.164	0.578	0.147	0.111	0
337	J 24	LR	0.001	0.999	0	0	0
338	JAY	LR	0.233	0.766	0	0	0
339	JNK 4W-184	LR	0.352	0.391	0.2	0.056	0
340	J 405	LR	0.236	0.757	0.006	0.001	0.001
341	JOB 666	LR	0.096	0.195	0.618	0.091	0
342	JW 3020	LR	0	0.001	0.999	0	0
343	KRL 19	V	0.122	0.47	0.328	0.08	0
344	KAILASH	V	0.526	0.469	0.001	0.004	0
345	KENPHAD 39	V	0.219	0.467	0.233	0.08	0
346	K 68	V	0.044	0.391	0.564	0.001	0
347	KALYANSONA	V	0.001	0	0	0.998	0
348	KSML 3	V	0.002	0.236	0.661	0.094	0.008
349	K 0307	V	0.001	0	0	0.999	0
350	K 0402	V	0.485	0.514	0.001	0	0
351	K 0607	V	0	0.997	0.002	0	0
353	K 7410 (SHEKHER)	V	0.279	0.396	0.222	0.103	0
354	K 9423 (UNNAT HALNA)	V	0.16	0.571	0.199	0.071	0
355	KENPHAD 25	V	0.001	0.998	0	0	0
356	K 53	V	0.361	0.627	0.011	0	0
357	K 88 (K8804)	V	0.198	0.768	0.033	0	0
358	K 816	V	0.159	0.827	0.013	0.001	0
359	K 852	V	0.111	0.641	0.21	0.039	0
360	K 7903 (HALNA)	V	0.15	0.825	0.025	0	0
361	K 8020 (TRIVENI)	V	0.005	0	0.991	0.001	0.003
362	K 8434 (PRASHAD)	V	0	0	0.984	0.001	0.015
363	K 8902 (INDRA)	V	0.999	0	0	0	0
364	K 9644 (ATAL)	V	0.194	0.501	0.235	0.069	0.001
365	K 9006 (UJIYAR)	V	0.374	0.597	0.002	0.027	0
367	K 9351 (MANDAKINI)	V	0.54	0.401	0.058	0.002	0
368	K 9465 (GOMTI)	V	0.898	0.099	0.002	0	0
369	LERMA RAJO	V	0.848	0.152	0	0	0
370	LAL BAHADUR	V	0.693	0.182	0.084	0.041	0
371	MACS 3949	V	0.585	0	0.001	0.002	0.412
372	MP 1142	V	0.68	0.097	0.072	0.001	0.151
373	MP 1201	V	0.432	0.432	0.136	0	0
374	MP 1202	V	0.083	0.917	0	0	0
375	MP 1203	V	0	0	0	1	0
377	MP 3173	V	0.788	0.106	0.106	0	0
378	MOTIA	V	0	0	0	1	0
379	MPO 1215	V	0.987	0.005	0.008	0	0
380	MACS 6145	V	0.001	0.838	0.162	0	0
381	MACS 6273	V	0.877	0.041	0.082	0	0
382	MACS 6478	V	0.118	0.565	0.174	0.142	0
383	MLKS 11	V	0	0.657	0	0	0.342
384	MP 3288	V	0.095	0.651	0.252	0.001	0
385	MP 4106	V	0.26	0.477	0.164	0.099	0
386	MP 4010	V	0.002	0.337	0.66	0	0
387	MPO 1106	V	0.001	0.006	0.993	0	0
388	MACS 9	V	0	0	0.45	0	0.549
389	MACS 2971	V	0.001	0.001	0.999	0	0
390	MACS 3125	V	0	0.01	0.929	0	0.061
391	MPO 215	V	0	0	0	1	0
392	MP 3382 (JW3382)	V	0.002	0.002	0.905	0	0.09
393	NP 404	LR	0.056	0.12	0.171	0.653	0
394	NP 832	LR	0.058	0.119	0.166	0.656	0
395	NP 884	LR	0	0	0	0.875	0.124
396	NP 12	LR	0	0	0	1	0
397	NP 111	LR	0	0	0	1	0
398	NP 852	LR	0.078	0.922	0	0	0
399	NP 846	LR	0.001	0	0	0.999	0
400	NP 809	LR	0.217	0.126	0.513	0	0.143
401	NP 792	LR	0.001	0.407	0.088	0	0.504
402	NP 125	LR	0.003	0.337	0.659	0.001	0
403	NP 823	LR	0.007	0.327	0.666	0	0
404	NP 775	LR	0	0.999	0	0	0
405	NP 165	LR	0.001	0.122	0.876	0	0
406	NP 824	LR	0.001	0.337	0.662	0	0
407	NP 710	LR	0.095	0.149	0.67	0.086	0
408	NP 52	LR	0.001	0.129	0.87	0	0
409	NP 715	LR	0	0	0.999	0	0
410	NP 737	LR	0.001	0.003	0.996	0	0
412	NP 745	LR	0	0	0.823	0	0.177
413	NP 761	LR	0	0.001	0.999	0	0
414	NP 120	LR	0.002	0.006	0.992	0	0
415	NP 718	LR	0	0.003	0.996	0	0
416	NP 825	LR	0.117	0.007	0.871	0.004	0
417	NP 818	LR	0	0	0.999	0	0
418	NP 114	LR	0.203	0.008	0.77	0.018	0
419	NP 770	LR	0.21	0.023	0.763	0.001	0.002
420	NP 836	LR	0.013	0.326	0.66	0.001	0
421	NP 890	LR	0.698	0.301	0.001	0	0
422	NP 839	LR	0.537	0.189	0.15	0	0.123
423	NP 101	LR	0.001	0.999	0.001	0	0
424	NP 100	LR	0.712	0.287	0	0.001	0
425	NI 5643	V	0.346	0.159	0	0.001	0.494
426	NI 179	V	0.507	0.399	0.062	0.032	0
427	NI 146	V	0.836	0.163	0	0	0
428	NI 345	V	0	0	0	1	0
429	NI 917	V	0.005	0	0.04	0.955	0
430	NI 5749	V	0.005	0.231	0.731	0	0.033
431	NI 747-19	V	0.413	0.238	0.001	0	0.349
432	NIAW 917 (TAPOVAN)	V	0	0.859	0.138	0.003	0
433	NIAW 34	V	0.101	0.191	0.628	0.08	0
434	NIAW 1994 (PHULE SAMADHAN)	V	0.002	0.001	0.135	0.863	0
435	NIAW 301 (TRIMBAK)	V	0.004	0.127	0.869	0	0
436	NIAW 1415	V	0	0.23	0.769	0	0
437	NW 2036	V	0.001	0	0.999	0	0
438	NW 5054	V	0	0	0.999	0	0
439	NW 1014	V	0.112	0	0.773	0.115	0
440	NW 1012	V	0.718	0.113	0.019	0.15	0
441	NW 1067	V	0.001	0.236	0.764	0	0
442	NARBADA 4	V	0	0	1	0	0
443	NARMADA 112	V	0.862	0.138	0	0	0
444	NARMADA 195	V	0.819	0.161	0.019	0	0
445	NEPHAD 4	V	0.407	0.557	0.012	0.025	0
446	N 59	V	0.007	0.017	0.007	0.969	0
447	PBW 226	V	0.001	0.016	0.043	0.94	0
448	PBW 590	V	0.002	0.052	0.88	0.066	0
449	PBW 658	V	0.028	0.002	0.004	0.966	0
450	PBW 660	V	0	0	0.999	0	0
451	PBW 154	V	0.936	0.001	0.061	0.003	0
452	PBW 120	V	0	0	1	0	0
453	PBW 533	V	0	0	1	0	0
454	PBW 138	V	0.001	0.057	0.873	0.068	0
455	PBW 527	V	0	0.999	0.001	0	0
456	PBW 34	V	0.675	0.147	0.076	0	0.102
457	PBW 500	V	0	0.001	0.025	0	0.974
458	PBW 596	V	0.338	0.335	0.324	0.003	0
459	PBW 65	V	0.012	0.947	0.04	0	0
461	PBW 222	V	0.778	0.123	0.099	0	0
462	PBW 509	V	0.747	0.002	0	0	0.251
463	PBN 51	V	0.619	0.003	0	0	0.378
464	PBW 12	V	0	0	0	1	0
465	PBW 396	V	0.038	0.874	0.087	0	0
466	PBW 54	V	0.034	0.776	0.188	0.001	0
467	PBW 443	V	0	0	0	1	0
469	PBW 725	V	0.141	0.72	0.139	0	0
471	PV 18	V	0.618	0.253	0.129	0	0
472	PKV WASHIM (WSM1472)	V	0.087	0.678	0.197	0.038	0
473	TYPE II (PB TYPEII)	LR	0.003	0.997	0	0	0
474	UP 368	V	0	0	0	1	0
475	UAS 304	V	0.693	0.301	0.005	0.001	0
476	UTKALIKA	V	0.262	0.211	0.418	0.007	0.102
477	UP 1109	V	0.177	0.801	0.022	0	0
478	UAS 446	V	0.42	0.58	0	0	0
479	UAS 305	V	0.042	0.546	0	0.002	0.409
480	UP 115	V	0.143	0.355	0.502	0.001	0
481	UP 2003	V	0.195	0.805	0.001	0	0
482	UP 2121	V	0.93	0.005	0.03	0.035	0
483	UP 2526	V	0.104	0.05	0.845	0.001	0
484	UP 215	V	0.266	0.654	0.079	0.001	0
485	UP 2584	V	0	0.999	0	0	0
486	UP 2572	V	0.105	0.892	0.003	0	0
487	UP 2554	V	0.167	0.388	0.316	0.129	0
488	UP 2565	V	0.261	0.648	0.09	0.001	0
489	UP 2382	V	0	0	0	1	0
490	UP 301	V	0	0	0	1	0
491	RAJ 4037	V	0.001	0.992	0.005	0.002	0
492	RSP 561	V	0.238	0.686	0.076	0	0
493	RAJ MOL RODHAK	V	0.013	0.414	0.171	0.055	0.346
494	RAJ 821	V	0.959	0.028	0.012	0.001	0
495	RAJ 6560	V	0	0.828	0.171	0.001	0
496	RAJ 1972	V	0.001	0.999	0	0	0
497	RAJ 3777	V	0.693	0.221	0.033	0.053	0
498	RATAN (CG5016)	V	0.172	0.826	0.001	0.001	0
499	RIDLEY	Exotic lines	0.931	0.006	0.008	0.001	0.054
500	RW 3016	V	0.114	0.457	0.36	0.068	0
501	RAJ 4079	V	0.374	0.302	0.298	0	0.025
502	RAJ 1114	V	0.139	0.861	0	0	0
503	RAJ 4083	V	0.177	0.506	0.317	0	0
504	RW 346	V	0.003	0.908	0.088	0	0
505	RAJ 4120	V	0	0	0.999	0	0
506	RAJ 2184	V	0.333	0.632	0	0.035	0
507	RAJ 6550	V	0.462	0.305	0.011	0	0.221
509	SAGARIKA	V	0	0.326	0.492	0.008	0.174
510	SIDHI 2010	V	0.001	0.999	0	0	0
511	SHARBATI SONORA	V	0.236	0.654	0.085	0.014	0.01
512	SKAML 1	V	0.037	0.205	0.733	0.025	0
513	SKW 355 (Shalimar Wheat 2 )	V	0.001	0.453	0	0	0.546
514	SKW 196 (SHALIMAR.W)	V	0.179	0.242	0.375	0.004	0.201
515	SONAK	V	0.713	0.285	0.002	0	0
516	SONORA 64	V	0.208	0.658	0.135	0	0
517	SAFED LERMA	V	0.268	0.44	0	0	0.292
518	WH 331	V	0.36	0.634	0.004	0.002	0
519	WH 157	V	0	0	0	1	0
520	WH 283	V	0.626	0.315	0.058	0	0
521	WH 416	V	0.18	0.33	0.363	0.127	0
522	WH 912	V	0.998	0.001	0.001	0	0.001
523	WH 896	V	0.382	0.368	0.2	0.05	0
524	WH 291	V	0	0.998	0.001	0	0
525	WH 711	V	0.999	0	0	0	0
526	WH 533	V	0.457	0.397	0.064	0.082	0
527	WH 1142	V	0.244	0	0.466	0	0.289
528	WL 410	V	0.265	0.334	0.157	0.01	0.234
529	WL 1562	V	0.051	0.44	0.505	0.004	0
530	WL 2265	V	0.409	0.515	0.075	0	0
531	WG 377	V	0	0	0	0.999	0
532	WG 357	V	0.41	0.494	0.095	0	0
533	WR 544 (PUSA GOLD)	V	0.089	0.378	0.521	0.013	0
534	WB 2	V	0.225	0.415	0.223	0.061	0.075
536	VL 719	V	0.457	0.542	0.001	0	0
537	VL 802	V	0.416	0.501	0.083	0	0
538	VINATA (N 8223)	V	0.153	0.654	0.134	0.059	0.001
539	VL 404	V	0.981	0.005	0.014	0	0
540	VL 804	V	0	0	0	0.999	0
541	VL 832	V	0	0	0.001	0.411	0.588
542	UAS 428	V	0.028	0.779	0.193	0	0
543	BNI 1	GS	0.817	0.182	0.001	0	0
544	BNI 2	GS	0.666	0.217	0.118	0	0
545	BNI 3	GS	0.74	0.259	0	0	0
546	BNI 4	GS	0.733	0.25	0.015	0	0.002
547	BNI 5	GS	0.543	0.231	0.048	0.178	0
548	BNI 6	GS	0.365	0.23	0.118	0.114	0.173
549	Morocco	GS	0.932	0.063	0.005	0	0
550	LMPG	GS	0.915	0.084	0.001	0	0
551	CS2A/2M (Lr 28)	GS	0.908	0.092	0	0	0
552	SERI (MDCS 2496)	GS	0.854	0.126	0.02	0	0
555	Sr 24 (Tr 380-14)	GS	0.141	0.858	0	0	0
556	Sr 36 (Cook-2)	GS	0.201	0.479	0.209	0.005	0.106
557	Sr 36 (Cook)	GS	0.005	0.711	0.168	0.001	0.115
558	D 482	GS	0	0	0	1	0
559	D 873	GS	0	0	0	1	0
560	D 879	GS	0	0	0	1	0
561	D 895	GS	0.075	0.092	0.086	0.725	0.021
562	TL 2908	GS	0.373	0.392	0.129	0.106	0
564	AMSEL CM 69191	GS	0.348	0.482	0.002	0.165	0.002
565	CHIL/2*STAR/CMH112793-OTOPY-10M/2692-4	GS	0.343	0.491	0.001	0.165	0
566	CHIL/2*STAR/CMH112793-OTOPY-10M/2692-2	GS	0.448	0.393	0.004	0.155	0
567	MRNG/BUC"S"CLD"S"PLN"S"X12	GS	0.187	0.512	0.046	0.255	0
568	ND/NG 9144//KAL/BB/3/CHIL	GS	0.433	0.353	0.132	0.081	0
569	SHANGHAI-3-260-104	GS	0.419	0.347	0.155	0.079	0
570	SUZHOEF3ii1-23-04	GS	0.521	0.436	0.003	0.041	0
571	TAB368.25//BUL//TURAACO	GS	0.385	0.613	0.001	0.001	0
572	VEE/3/237/GT12121/KL/BB/412	GS	0.472	0.525	0	0.002	0
573	CMH2229-OTOY-1M/172/WH542CN079X21PRT	GS	0.481	0.517	0	0.002	0
574	WL6942	GS	0.466	0.525	0.001	0.008	0
576	WL9241	GS	0.835	0	0.001	0.164	0
577	CMH 751.66/2*CORM"S"	GS	0.446	0.468	0.081	0.005	0
578	MRNG BUC "S"PSN "S"	GS	0.847	0.092	0	0.06	0
579	WL 5442	LR	0.779	0.144	0.001	0.075	0
580	W 809	LR	0.001	0.997	0.001	0	0
581	W 1705	LR	0	0.997	0.003	0	0
582	W 2052	LR	0.001	0.995	0.005	0	0
583	W 3307	LR	0.002	0.998	0	0	0
584	W 3339	LR	0.001	0.996	0.003	0	0
585	W 5792	LR	0.536	0.278	0.012	0	0.174
586	W 5793	LR	0.353	0.589	0.001	0.001	0.057
587	W 6160	LR	0.02	0.923	0.057	0	0
588	W 6191	LR	0.061	0.601	0.338	0	0
589	W 6310	LR	0.063	0.606	0.33	0	0
590	W 6370	LR	0.042	0.42	0.323	0.046	0.169
591	W 6376	LR	0.034	0.768	0.195	0.003	0
592	W 7340	LR	0.03	0.826	0.143	0.001	0
593	W 7842	LR	0.004	0.417	0.238	0.003	0.338
594	W 7993	LR	0.353	0.444	0.103	0.1	0
595	W 8083	LR	0.916	0.082	0.002	0	0
596	W 8436	LR	0.803	0.061	0.135	0	0
597	W 8627	LR	0.29	0.585	0.069	0.021	0.036
598	W 8699	LR	0.175	0.494	0.128	0.203	0
601	H 567.71	LR	0.183	0.524	0.041	0.251	0
602	PBW 343	V	0.447	0.441	0.004	0.109	0
603	WL 6975	LR	0.383	0.397	0.001	0.219	0
604	ALDAN	GS	0.272	0.497	0.143	0.088	0
605	CPAN 3045	GS	0.097	0.589	0.279	0.034	0
606	HP 1531	V	0.06	0.571	0.298	0.071	0
607	KBRL 10	GS	0.063	0.571	0.314	0.029	0.023
608	KBRL 13	GS	0	0.883	0.117	0	0
609	KBRL 22	GS	0.255	0.682	0.061	0.002	0
610	HD 29 (new seed)	GS	0.253	0.701	0.044	0.002	0
611	HD 2 (new seed)	GS	0.341	0.276	0.347	0.036	0
614	W 485	GS	0.146	0.578	0.153	0.101	0.022
620	CMH 77.308	GS	0.518	0.309	0.084	0.089	0
623	NARADA-4	GS	0	0	0.999	0	0
626	MONDHYA-32	GS	0	0	0.999	0.001	0
627	NP-232	GS	0	0.001	0.999	0	0
629	DBW-500	GS	0.593	0.181	0.226	0	0
633	RAJ-4125	GS	0	0	0.999	0	0
639	Lr-2c	GS	0	0	0.916	0	0.083
640	Lr-13sc	GS	0	0	0.999	0	0
641	Lr-23	GS	0	0.003	0.102	0.895	0
642	Yr57/3*Gladius	GS	0.002	0.082	0.536	0	0.379
643	Sr26/2*Livington	GS	0	0	0.973	0	0.027
644	Sr26/2*Mace	GS	0	0	0.999	0	0
650	BAXI-288-18	GS	0.001	0.22	0.779	0	0
651	NP-721	GS	0.072	0.082	0.749	0.097	0
652	HYB-277	GS	0	0	1	0	0
654	HYB-11	GS	0.21	0.319	0.353	0.119	0
656	NP-799	GS	0.002	0.225	0.769	0.003	0
663	RS-31-1	GS	0.117	0.134	0.567	0.181	0
666	NP-830	GS	0	0	0.87	0.001	0.129
674	GABD	GS	0	0	0.999	0	0
678	BAWA JI	GS	0.01	0	0.99	0	0
688	NP 4	LR	0.513	0.279	0.085	0.123	0
689	TYPE 11 (PBC TYPE)	LR	0.445	0.18	0.213	0.162	0
692	VIJAY	GS	0.329	0.273	0.189	0.209	0
693	NP 771	LR	0.34	0.251	0.18	0.229	0
694	K 65	GS	0.824	0.133	0.003	0.038	0.001
695	BRNS 88-1	MUTANTS	0.998	0.001	0	0.001	0
696	BRNS 88-2	MUTANTS	0.998	0	0.001	0	0
697	BRNS 88-3	MUTANTS	0.652	0.169	0.044	0.135	0
698	BRNS 88-4	MUTANTS	0.998	0	0.001	0	0
699	BRNS 88-5	MUTANTS	0.999	0	0	0	0
700	BRNS 88-6	MUTANTS	0.988	0	0	0	0.011
701	BRNS 88-7	MUTANTS	0.999	0	0.001	0	0
702	BRNS 88-8	MUTANTS	0.651	0.17	0.046	0.133	0
703	BRNS 88-9	MUTANTS	0.999	0	0	0	0
704	BRNS 88-10	MUTANTS	0.998	0	0	0.001	0
705	BRNS 88-11	MUTANTS	0.999	0	0	0	0
706	BRNS 88-12	MUTANTS	0.889	0	0	0.001	0.11
707	BRNS 88-13	MUTANTS	0.999	0	0	0	0
708	BRNS 88-14	MUTANTS	0.999	0	0	0	0
709	BRNS 88-15	MUTANTS	0.758	0.163	0.078	0.001	0
710	BRNS 88-16	MUTANTS	0.751	0.162	0.08	0.007	0
711	BRNS 88-17	MUTANTS	0.761	0.166	0.073	0	0
712	BRNS 88-18	MUTANTS	0.787	0.212	0	0	0
713	BRNS 88-19	MUTANTS	0.793	0.206	0.001	0.001	0
714	BRNS 88-20	MUTANTS	0.999	0	0	0	0
715	BRNS 88-21	MUTANTS	0.997	0	0.002	0	0
716	BRNS 88-22	MUTANTS	0.999	0	0	0	0
717	BRNS 88-23	MUTANTS	0.88	0.055	0.065	0	0
718	BRNS 88-24	MUTANTS	0.999	0	0	0	0
722	KBRL10	GS	0.039	0.638	0.322	0.001	0
723	KBRL13	GS	0	0	0	0.999	0
725	HD30	GS	0.42	0.374	0.046	0.159	0
727	CMH77….	GS	0.197	0.514	0.032	0.256	0
732	KBRL1	GS	0.001	0.884	0.116	0	0
733	KBRL15	GS	0.249	0.618	0.058	0.075	0
735	KBRL65	GS	0.731	0.184	0.085	0	0
736	KBRL76	GS	0.836	0.164	0	0	0
737	NAPHAL	LR	0.025	0.001	0.005	0.969	0
738	KHARCHIA LOCAL	LR	0.085	0.118	0.791	0.005	0
741	AC Domain	EXOTIC LINES	0.279	0.369	0.171	0.181	0
743	BHU35	GS	0.684	0.221	0.088	0.007	0
744	BH1146	GS	0.835	0.101	0.062	0.002	0
745	Chirya1	GS	0.339	0.428	0.128	0.106	0
746	PBW677	V	0.867	0.044	0.001	0.088	0
747	PBW698	GS	0.602	0.183	0.215	0	0
748	PBW701	GS	0.706	0.122	0.172	0	0
749	PBW702	GS	0.381	0.448	0.17	0	0
750	PBW703	GS	0.572	0.272	0.156	0	0
751	PBW763	GS	0.788	0.159	0.053	0	0
752	PBW765	GS	0.962	0.001	0.006	0.03	0.002
