# Supplementary material for: Genome-wide association studies for identification of stripe rust resistance loci in diverse wheat genotypes
Source: Front Plant Sci. 2025 Dec 9;16:1687331. doi: 10.3389/fpls.2025.1687331 (PMC12746750; doi:10.3389/fpls.2025.1687331)
Supplement: Supplementary file 6 [file Table5.xlsx]

## Sheet: Basic statstics
	Table V - Basic statistics of disease reposne on diverse genotype at adult plant stage under various locations
	Hisar		Karnal	Gurdaspur	Khudwani
	Mean	29.8117	8.48006	32.4445	19.0008
	Standard Error	0.960437	0.351287	1.16492	0.833191
	Median	30	8	20	8
	Mode	40	10	80	8
	Standard Deviation	24.5241	8.96987	29.7453	21.2749
	Sample Variance	601.431	80.4586	884.783	452.623
	Kurtosis	-1.01745	5.94924	-1.36681	2.06908
	Skewness	0.399413	2.04047	0.42104	1.7868
	Minimum	0	0	0	0
	Maximum	80	60	80	90
